# Supplementary material for: miR-193b and miR-30c-1* inhibit, whereas miR-576-5p enhances melanoma cell invasion in vitro
Source: Oncotarget. 2018 Aug 21;9(65):32507–22. doi: 10.18632/oncotarget.25986 (PMC6126698; doi:10.18632/oncotarget.25986)
Supplement: Supplementary file 2 [file oncotarget-09-32507-s002.xlsx]

## Sheet: miR-30c-1
ProbeID	Symbol	miR-30c-1* vs control FoldChange	miR-30c-1* vs control .p
5340672	A1CF	1.20982	1.50428e-05
3610072	A4GALT	0.836989	1.94949e-05
5360113	AAA1	0.866967	0.000735085
7210327	AADACL1	0.850141	0.000187108
3990441	ABCC13	0.876464	0.00029762
270615	ABCC3	1.37853	4.13478e-14
6420427	ABCD4	1.21755	0.00189807
1090543	ABCE1	0.866744	0.000150897
2190273	ABCF1	0.81698	5.98519e-10
7380113	ABCF1	0.893954	0.0021519
4880437	ABHD12B	0.869192	0.00185155
4810600	ABHD13	1.19046	0.00395114
5860215	ABHD5	0.895884	0.00311027
5820379	ABI2	1.23659	0.000130729
2570112	ABLIM1	0.891906	0.00374853
620240	ABR	0.90412	0.00483454
2970044	ABTB1	1.11272	0.00290842
3520753	ACAA1	1.11958	0.00400068
3370136	ACAD11	1.25213	5.55013e-07
2470279	ACADM	1.20977	1.03259e-07
1240551	ACADVL	1.12753	0.0035261
610093	ACADVL	1.17313	0.00320784
1170647	ACADVL	1.19976	1.27048e-06
4850215	ACAP3	1.11454	0.00472904
5890112	ACBD3	1.16983	1.32386e-05
870349	ACBD6	0.789094	4.01739e-08
3390379	ACCS	1.1549	0.00047738
7100468	ACE2	0.86512	0.00365553
4200259	ACLY	1.11282	0.000393133
2450608	ACO1	0.87679	0.000274836
4900438	ACOT1	0.890537	0.00183712
4920072	ACOT6	0.888085	0.00301225
4290050	ACOT7	1.14227	0.000113415
1030431	ACSL1	0.871439	0.00282898
1580524	ACSL3	1.14963	4.57281e-08
3930593	ACSL3	1.23903	3.08171e-11
3440367	ACSL3	1.26815	9.43155e-08
6550452	ACSM2A	1.19829	0.000777388
5220377	ACSS1	1.2127	0.000122766
6480059	ACTA2	1.24593	2.57048e-08
6510072	ACTG1	1.18175	4.28875e-06
830348	ACTN3	1.15589	0.00449478
2750403	ACTR3B	1.1646	0.000316019
1580168	ACTR6	1.10163	0.00133486
6940360	ACVR1	0.892051	0.000163674
2060615	ACVR1B	1.16955	0.00325302
5910148	ACYP1	1.12882	0.000222808
5960142	ACYP1	1.19068	0.00184689
5290672	ACYP2	0.88257	0.00421321
7210192	ADA	0.884569	0.000159005
3440452	ADAM15	1.13616	0.000662232
6900209	ADAM19	0.740935	2.95226e-14
830601	ADAM30	0.875381	0.00295842
6450164	ADAM32	1.13334	0.00195238
540195	ADAM5P	1.11062	0.00473606
7040601	ADAM6	0.879621	0.00429541
6900086	ADAMTS1	1.22585	6.99277e-05
2470044	ADAMTSL1	0.861859	0.000940345
6180209	ADAMTSL1	1.1525	0.000655888
1010477	ADD3	1.2971	1.0594e-10
5720161	ADH5	1.17359	0.00133292
6620278	ADI1	0.764519	3.60139e-07
6100767	ADIPOR1	0.829678	1.21952e-06
3460201	ADIPOR1	0.854641	1.79195e-06
5670465	ADM	0.843303	1.1813e-05
4480546	ADO	0.816538	2.94323e-06
5550619	ADPGK	0.844519	0.000449583
730010	ADPRHL2	1.15166	0.000404664
6580711	AEBP1	0.851988	0.000206665
2690187	AFAP1	1.11001	0.00191698
6620711	AFAP1L2	1.25657	1.26721e-08
4590133	AFAP1L2	1.40084	9.56945e-16
2360189	AFF4	1.15981	0.00248464
130064	AGA	1.21612	1.03153e-07
3890431	AGAP3	1.11996	0.00221361
2350059	AGBL3	0.877632	0.00305246
70239	AGGF1	1.18494	8.45932e-05
7560452	AGK	0.874722	0.00014698
2940113	AGL	1.10989	0.00208015
2060477	AGPAT9	0.905832	0.00109009
4590131	AGRN	0.878152	0.00254399
4760427	AGTPBP1	1.16829	0.00426163
940040	AGTR1	1.15957	0.000121731
4880561	AHSA1	0.899501	0.00487186
1410021	AIF1L	1.11953	0.00117129
4010647	AIF1L	1.21409	3.56068e-05
1500689	AIFM1	0.866168	0.00230802
5820386	AIRE	1.16641	1.93626e-08
6480484	AJAP1	0.806414	0.000138218
1300647	AJAP1	0.833647	3.44968e-05
1990491	AK2	0.877454	2.05938e-06
670463	AK3	1.17919	1.13015e-05
6420398	AKAP11	0.884868	0.0015711
3290564	AKAP12	0.831619	0.000883385
5560450	AKAP4	0.862575	0.000757671
2370220	AKAP7	1.15608	0.00113472
6380689	AKAP7	1.20022	0.000392073
6130424	AKR1A1	1.16222	2.39982e-06
1500504	AKR1A1	1.19426	8.15676e-07
4260139	AKR1B1	0.902771	0.000781645
5340129	AKR1C2	0.823884	9.42896e-06
7210632	AKR1C3	0.901766	0.00238836
3120598	AKR1C4	0.824374	1.6662e-05
5860347	AKR1D1	1.20502	5.76085e-09
6180681	AKR7A2	1.10905	0.000821054
4480338	AKTIP	1.20406	1.87245e-07
2070575	ALCAM	0.854298	4.97297e-05
2370255	ALDH18A1	0.904678	0.00154645
2360551	ALDH1A3	1.47252	4.3123e-22
4920148	ALDH1A3	1.47947	2.16116e-23
1240379	ALDH1B1	0.821526	0.000121944
840253	ALDH2	1.12562	0.000748668
460746	ALDH3A2	1.3368	2.26343e-12
7040327	ALDH5A1	0.807818	0.000128019
2640274	ALDH5A1	0.810699	0.000101141
4150544	ALDH7A1	1.17848	4.11857e-06
70102	ALDH7A1	1.29222	6.64196e-13
2650167	ALG3	1.1581	9.57799e-06
6960243	ALG6	1.21571	7.61085e-07
1400209	ALKBH5	1.10937	0.00123865
6420044	ALKBH8	1.11705	0.00112004
5130736	ALMS1	1.3122	1.0396e-05
20397	ALOX15	0.861035	0.00404591
540390	ALPK1	0.872911	0.000290448
6100356	ALPL	0.809275	0.000542844
2140156	ALS2	1.17547	7.41935e-05
4060037	ALS2CL	1.17095	0.000932348
110521	ALX1	0.873599	0.000548031
5870286	AMACR	1.15582	7.58723e-05
3130154	AMACR	1.19375	0.000131256
520544	AMACR	1.20936	2.32197e-07
450176	AMMECR1	1.19928	1.466e-05
7100093	AMMECR1	1.45374	7.28428e-13
2340601	AMMECR1	1.84022	4.39177e-36
3290646	AMOT	1.13823	0.00110218
4070164	AMY1B	1.14855	0.00385266
6450021	ANAPC4	1.13478	0.00134383
3930392	ANG	1.32446	8.71238e-09
1820441	ANGEL2	1.14184	0.000973221
3120326	ANGPT1	0.839451	5.86993e-05
3360066	ANGPT1	0.892332	0.00146895
4610433	ANGPTL4	1.25026	1.59151e-06
2680253	ANKH	1.19236	0.000328188
2970672	ANKIB1	0.907419	0.000998857
2360671	ANKLE2	0.902949	0.00333955
4010424	ANKRD13D	1.24574	0.00021446
7160022	ANKRD18A	0.874939	0.00232143
130181	ANKRD22	0.882812	0.00230063
3520195	ANKRD23	0.885338	0.00350224
3130114	ANKRD29	0.865766	0.00425845
1500358	ANKRD29	1.14408	0.00242044
5910309	ANKRD30A	1.17479	0.000110268
4900215	ANKRD30A	1.2092	0.000208203
6380747	ANKRD32	0.848528	0.00109
4860707	ANKRD33	1.17278	0.000166275
1090142	ANKRD34A	0.819132	0.00139844
6100066	ANKRD36B	1.13631	0.00412619
240682	ANKRD37	1.18818	1.57016e-06
6220553	ANKRD39	0.794409	1.60378e-05
6450669	ANLN	0.854716	3.57348e-05
7040554	ANO10	0.850521	0.000442022
2470204	ANO7	0.832301	0.000747595
5810612	ANPEP	0.83988	0.000235578
60255	ANTXR1	0.853776	0.00321613
10685	ANTXR2	1.13026	0.000825396
5900735	ANXA11	0.894354	0.00102577
4780615	ANXA2	0.849291	3.40554e-07
270609	ANXA2P1	0.730797	5.69756e-11
3370202	ANXA2P1	0.830625	7.55791e-06
730301	AP1B1	0.860333	0.00045063
1850593	AP1G1	1.1273	0.00328012
1170041	AP1M2	1.15973	0.00126557
2190341	AP1S1	1.17161	2.7704e-05
2230603	AP3B1	1.1583	7.44846e-07
7200402	AP3S1	0.882845	0.00350059
2750286	AP3S2	0.839608	2.56543e-05
7560243	APBA2BP	1.27326	4.09397e-05
7320402	APBB3	1.12843	0.0014607
4120279	APBB3	1.24259	3.41975e-12
4180358	APC2	1.12221	0.00276877
6200202	APIP	0.871046	0.000553877
6270703	APM-1	1.14817	0.00309152
1190026	APOBEC3G	1.2437	3.98715e-06
3830465	APOC1	0.776893	2.22404e-07
7150634	APOD	1.26557	2.15951e-10
610661	APOL4	1.22033	0.00244015
650110	APP	0.623597	4.13423e-12
3370577	APP	0.62686	9.62404e-23
5270333	APPBP2	1.13326	0.000213369
2340577	AQP10	0.895117	0.00445688
5720246	AQP7P2	1.17841	0.00136192
3370189	ARF5	1.14716	0.000367526
510300	ARF6	0.74493	1.23446e-05
10753	ARFIP1	1.16883	4.15226e-05
6480082	ARHGAP1	1.09645	0.00149663
6060050	ARHGAP11B	1.15144	0.00338947
6110332	ARHGAP19	1.35152	7.38479e-12
4390441	ARHGAP30	0.841296	0.00257757
2570605	ARHGAP5	0.873854	0.00138564
1570193	ARHGDIB	0.799248	1.39348e-09
5270193	ARHGEF12	1.19722	0.000245311
770703	ARHGEF6	1.22221	8.98456e-08
1410408	ARID5B	0.842777	1.63802e-08
4860468	ARL1	1.20742	9.96427e-08
4480722	ARL13B	0.853839	0.00122067
990154	ARL16	1.08839	0.00474179
3290739	ARL2	1.13615	0.000332416
70364	ARL5A	1.18249	0.001487
2630209	ARL5A	1.40661	2.72948e-20
6270195	ARL5A	1.42293	9.13576e-23
2070563	ARL6IP5	0.89731	0.000385961
7570209	ARMC1	0.876825	0.00405574
4490215	ARMCX6	1.167	4.0844e-05
4180307	ARNT2	1.57842	2.35809e-14
7380193	ARPC3	0.855597	9.98173e-06
4830056	ARPC5L	0.83118	5.48824e-05
7160437	ARPP-21	1.17628	0.00227357
5670673	ARRB1	1.18454	0.000819906
3450463	ARRDC4	0.863822	3.68289e-05
7040600	ARSB	0.757339	0.00443543
2640725	ARSJ	0.862815	0.000274519
940164	ASAP1	0.738872	3.26886e-07
6840129	ASAP1	0.860217	3.305e-06
7000072	ASAP1	0.888062	0.00192376
2750674	ASAP2	1.16713	0.00426977
1190048	ASB18	1.14869	0.00382178
60309	ASB3	0.879211	0.00363814
2190528	ASB7	0.803418	2.15151e-06
2190156	ASB7	1.25531	1.35784e-05
650722	ASCC3	0.861063	0.000684312
3440348	ASH2L	0.746671	2.2072e-12
6760619	ASMTL	0.837725	0.00200903
2370450	ASPH	1.14864	0.00112418
4860255	ASPRV1	0.867564	0.00318941
6940484	ASPSCR1	1.1159	0.000483501
2640544	ASS1	1.18072	0.00433251
5390180	ASXL1	1.13464	0.00204103
5340551	ATAD1	1.30477	4.19709e-13
5260221	ATAD1	1.40201	2.48022e-16
540296	ATAD3C	1.13461	0.0037073
7200575	ATF1	0.842578	0.000112355
1780360	ATF6B	0.889105	0.00128734
2480075	ATF7IP2	1.15786	0.00439985
5340603	ATG10	0.870771	0.000407415
1410348	ATG12	0.885312	6.55927e-05
2760491	ATG16L1	1.09863	0.00362875
3420347	ATG16L1	1.18132	0.00012295
2060136	ATG4B	1.12803	0.000693224
6840605	ATM	1.12018	0.00246745
4250008	ATM	1.21053	9.47844e-08
2510129	ATP13A3	0.865907	0.0024507
4210095	ATP1A1	1.12362	0.000129736
6060482	ATP1B1	0.844557	0.00170723
4220468	ATP1B1	1.09369	0.00441484
4180452	ATP1B1	1.12209	0.000247504
3290747	ATP2A3	0.85324	0.0004078
6510164	ATP2B1	0.874825	0.00223439
6860537	ATP4B	1.1204	0.00357304
3710725	ATP5E	1.20852	2.75484e-09
5870446	ATP5G1	1.22984	2.68071e-06
4290300	ATP5H	1.11841	8.3269e-05
1580603	ATP5I	1.08723	0.00303337
4560246	ATP5I	1.19576	3.87989e-05
7560097	ATP6AP2	1.13875	4.64301e-06
1660215	ATP6V0A1	1.21856	1.071e-08
7160059	ATP6V0B	1.13006	6.54469e-05
2320110	ATP6V0E1	0.849719	2.67692e-05
4730343	ATP6V0E1	0.856634	0.000286612
6180088	ATP6V0E2	1.20084	1.60441e-07
7050131	ATP6V1A	1.27981	2.70211e-09
6650017	ATP6V1B2	0.878662	4.37653e-06
2480241	ATP6V1C1	0.862677	0.00408489
1820270	ATP8B4	1.15374	0.00346634
6480630	ATP9A	1.56028	6.2222e-31
2120209	ATP9B	1.15547	0.00153413
4890491	ATPAF1	0.875427	0.00263962
5810673	ATPAF1	0.877141	0.00111328
6860639	ATPGD1	1.15362	0.000578624
2350615	ATXN7L1	0.842593	0.00179642
7330180	AUH	1.217	0.000276263
5420309	AURKA	0.761797	3.40009e-15
4730605	AURKA	0.793545	7.90752e-17
3800634	AVEN	0.751908	5.44652e-14
5700112	AVL9	0.745437	4.19319e-14
5270564	AVL9	0.793352	2.93562e-07
4640403	AXL	0.785045	1.21492e-09
6480703	AXL	0.801029	1.24486e-10
3390605	AZI1	1.15631	0.000282938
240195	B2M	1.10233	0.000743653
2970040	B3GALNT1	1.13618	0.00358161
3850022	B4GALNT3	0.865398	0.003681
4010553	B4GALT6	1.46056	8.6723e-13
6060594	B9D1	1.23388	7.97967e-08
4230632	BAG4	0.872385	0.00273217
460711	BAT2D1	1.13968	0.000839161
4830253	BAT2L	1.26072	0.000100583
4260736	BAT3	1.20345	3.99997e-07
1410246	BBS2	1.23662	6.29956e-06
2470753	BBS4	1.24517	7.05326e-07
3170326	BBS5	0.818122	0.0019036
10044	BCAP29	1.13015	0.000756806
6250564	BCAP29	1.28694	1.38744e-09
2710746	BCAR1	0.826104	0.000481011
2680358	BCAS2	0.814585	0.000276762
7650524	BCAT1	0.877301	0.000423589
6560497	BCAT2	0.75813	1.4752e-10
1450386	BCCIP	0.844467	3.13186e-06
2940040	BCCIP	0.874783	0.000576495
2030414	BCHE	0.86751	0.00147887
670673	BCL2L1	0.841974	0.000831602
6420379	BCL2L12	0.85588	1.35401e-06
7550753	BCL2L12	0.872421	0.000210586
7200452	BCL2L13	1.11599	0.000689313
5050156	BCL2L2	1.14926	0.00059415
6400619	BCL9	0.585475	2.05231e-14
5960411	BCYRN1	0.82959	9.47006e-06
4760064	BDNFOS	1.1226	0.00325315
1110615	BEX4	0.889157	0.00109748
460767	BGN	1.1907	4.05818e-10
2640735	BHLHB2	1.33207	1.02519e-18
1440037	BID	0.879356	0.00184451
840280	BIRC2	0.886536	0.00128496
5080021	BIRC3	0.887347	0.00195484
3060255	BIRC3	1.17402	0.000174255
2690441	BIRC7	0.780063	0.000202589
4220270	BIVM	1.10704	0.00486252
1090367	BIVM	1.17915	0.00491407
2690524	BLCAP	1.24544	7.49647e-05
4880482	BLMH	0.74422	9.77715e-08
6130020	BLZF1	1.2183	9.68013e-05
6200035	BMF	0.84814	0.000918539
1090292	BMI1	0.772875	3.98152e-13
4280577	BMP2	0.865713	0.000220685
6980064	BMP6	1.13284	0.00205128
7380136	BNIP2	0.883466	0.00166853
2640192	BNIP3L	1.21217	4.25655e-05
620047	BNIP3L	1.26506	0.000278034
4230259	BRCC3	0.782603	2.83076e-06
1340475	BRD2	1.16844	2.54602e-05
6220270	BRD7	1.09524	0.00198278
1010747	BRD8	0.812388	2.81848e-05
6900367	BRE	0.85407	0.000139273
1400450	BRE	1.09981	0.00333116
4060292	BRE	1.1329	0.00360729
7510026	BRF1	0.873936	0.00130868
160437	BRI3BP	0.85758	0.000450437
2120445	BRIX1	0.833167	1.4519e-05
1110722	BRIX1	0.881573	0.000148409
3140039	BRMS1L	0.804558	7.57294e-05
4890093	BRP44L	1.09992	0.00403596
6940242	BRPF1	0.919958	0.00491287
4890598	BRSK1	1.18542	0.000121211
6900224	BSCL2	1.23856	9.70189e-10
4230528	BTBD1	0.809168	1.50788e-05
1170717	BTF3L4	0.848857	3.55865e-06
5490730	BTF3L4	0.886418	0.000704771
7210605	BTG3	0.857109	0.000580956
4920053	BTG3	0.894019	0.000582114
2070224	BUB1	0.858199	5.32627e-06
50487	BUD13	0.881086	0.000670931
4490706	BUD31	0.904522	0.00218445
4860356	BYSL	0.875231	0.00107817
830725	BZW1	0.823159	0.00089568
1440612	BZW2	0.900808	0.00431588
7150482	C10orf122	0.875701	0.00221927
4760148	C10orf25	0.88022	0.00289012
1030278	C10orf33	1.18515	3.5181e-07
6100458	C10orf4	1.1558	0.00280349
4070598	C10orf46	1.31096	7.57863e-07
6380414	C10orf59	0.810941	0.00236405
6510368	C10orf6	1.11598	0.00282628
6560364	C10orf62	0.890342	0.00479967
6660544	C10orf65	0.840138	0.00159552
2120315	C10orf82	0.842603	0.00137199
610400	C11orf1	0.923816	0.0048494
4900373	C11orf21	0.86868	0.00229311
3850438	C11orf49	0.856239	0.00454145
290035	C11orf59	1.21684	8.70766e-09
2600092	C11orf61	0.878811	0.000628544
6040382	C11orf63	1.16229	0.00335633
1230543	C11orf71	0.868288	0.00291457
7570064	C11orf88	0.879868	0.00334228
3290379	C12orf23	1.31313	1.5098e-09
780240	C12orf24	1.23364	6.75598e-08
2360601	C12orf30	0.756806	2.32285e-05
7510600	C12orf30	0.830522	9.34854e-05
3180553	C12orf32	0.877917	0.000459778
3140138	C12orf47	1.08266	0.00465163
990136	C12orf48	0.874848	9.49493e-06
2350762	C12orf5	0.881787	0.00245287
7160634	C12orf50	0.887659	0.00100731
3130291	C12orf57	1.28166	5.39487e-16
1050592	C12orf64	0.888017	0.00312826
7560475	C12orf74	1.11515	0.00176674
2510181	C12orf76	1.2089	3.15781e-06
3390041	C13orf16	0.867008	0.000668963
1850068	C13orf27	0.852489	0.000190899
4180133	C13orf3	0.862017	0.00149871
1980537	C13orf35	0.893276	0.0033989
3170187	C13orf37	0.889865	0.00139124
5700196	C14orf100	0.876288	0.00211655
2680164	C14orf102	0.875006	0.00177081
610523	C14orf142	1.11882	0.000475168
1410050	C14orf147	1.2799	8.37895e-12
1300719	C14orf149	0.80646	8.36947e-07
5820471	C14orf149	0.817882	3.2966e-06
7160747	C14orf153	1.16148	5.0455e-06
6510634	C14orf169	0.882819	0.000638606
6940044	C14orf177	1.14589	0.0010701
2850176	C14orf72	1.1359	0.0039615
3390551	C14orf78	1.16253	0.0044164
2340528	C15orf23	0.7675	5.12557e-08
6270452	C15orf23	0.839174	0.000147451
7400603	C15orf54	0.847382	0.000104419
6020437	C16orf11	0.859196	0.00458853
4760450	C16orf33	0.906912	0.00284354
2370414	C16orf42	0.885577	0.000362412
6940647	C16orf58	1.22948	1.03223e-09
6400025	C16orf61	0.896244	0.000192284
4760433	C16orf7	1.20134	0.000139518
4070424	C16orf93	1.1479	0.000266837
2710373	C17orf106	1.13204	0.00390429
2570035	C17orf49	0.880618	0.000250022
4290056	C17orf60	0.859002	0.000155052
4540064	C17orf70	1.34858	2.28376e-17
3390477	C17orf79	0.869994	0.0016579
2940201	C18orf32	1.35575	5.39952e-07
2760520	C18orf54	0.879725	0.00208128
4900609	C18orf55	0.864541	0.00010804
6040475	C18orf55	0.877244	0.000152945
2630730	C19orf20	1.12996	0.00256103
2900358	C19orf28	1.15346	0.00257778
2490142	C19orf35	0.88071	0.00313491
2000075	C19orf36	0.880031	0.00359029
6020433	C19orf45	0.862747	0.00481437
5220204	C19orf66	1.2021	2.53976e-06
6550554	C1orf102	0.888304	0.00309111
2100176	C1orf103	0.880504	0.00470582
620433	C1orf122	0.885036	0.00195657
150129	C1orf135	0.882687	0.000333015
2810022	C1orf163	0.870455	0.00075887
6350451	C1orf174	0.797306	1.58969e-08
6130491	C1orf185	0.774674	0.000521818
6250619	C1orf190	1.13774	0.00278171
3370768	C1orf24	0.866553	9.08487e-06
2360598	C1orf31	0.884156	0.00316304
4890113	C1orf43	0.875269	0.000977388
3780411	C1orf43	0.884432	0.00387936
990382	C1orf53	0.86707	6.50123e-06
2600278	C1orf54	1.13192	0.00176425
1990717	C1orf63	0.731418	0.000138689
6650121	C1orf71	1.16906	8.40492e-07
2640086	C1orf85	1.08507	0.00259055
1570564	C1orf86	1.20027	6.9335e-06
4780349	C1orf9	1.14082	0.00263402
6020315	C1orf97	1.30009	8.39123e-07
770561	C20orf108	1.28281	1.46283e-09
7400689	C20orf11	1.29342	6.77848e-12
290132	C20orf117	0.828319	1.32531e-07
5130634	C20orf117	1.18493	0.003039
4290600	C20orf200	1.12143	0.00134886
2650543	C20orf201	0.875986	0.00392296
450133	C20orf70	0.818665	0.000271451
3290093	C21orf114	1.11081	0.00413873
5080343	C21orf129	1.10739	0.00400406
4570603	C21orf51	0.871156	0.00302906
3440021	C21orf51	0.871748	0.00126881
70471	C21orf58	0.854586	0.00205469
7560612	C21orf58	1.2197	1.77417e-07
2450088	C21orf91	1.13279	0.0046592
3460278	C22orf13	1.12688	5.16263e-05
50164	C22orf27	0.819656	8.24564e-05
3800025	C2orf28	0.908513	0.00142853
7610392	C2orf63	1.17169	0.003113
4920521	C2orf68	1.35484	2.6327e-10
6560356	C2orf69	1.18874	7.25154e-07
4860494	C3	0.842682	0.00032344
7050598	C3orf32	0.885704	0.000328691
610273	C3orf35	1.14944	0.00385245
5570577	C3orf38	0.878333	0.00313279
4920402	C3orf48	0.879269	0.00160494
2030687	C3orf59	0.841627	6.61134e-07
1770167	C3orf67	0.85539	0.00420336
6900301	C4orf34	1.27112	6.80888e-08
2230376	C4orf34	1.31503	2.02614e-12
6940731	C4orf38	0.872309	0.000755388
4050474	C4orf41	1.09332	0.00418665
1340241	C5	1.11661	0.00218416
940471	C5orf13	0.891809	0.00477273
4860379	C5orf21	1.14703	0.000212312
2940725	C5orf22	0.888818	0.00103147
770102	C5orf34	0.876395	0.00124601
1070474	C5orf37	0.885818	0.0010122
4490408	C5orf43	0.830727	0.000933841
5810273	C5orf53	1.34061	3.81949e-09
780187	C6orf130	1.11096	0.001103
5550307	C6orf145	0.835681	0.000687858
3130577	C6orf153	0.900157	0.000448154
5550195	C6orf167	0.822222	2.02088e-07
3930671	C6orf170	1.14914	0.00108178
6480201	C6orf191	0.706436	4.63316e-08
160333	C6orf192	1.11266	0.00104787
6280601	C6orf48	1.197	0.000425243
6040156	C6orf52	1.18774	0.000106517
5860754	C6orf62	1.15437	5.02889e-06
1940435	C6orf66	0.811464	1.80944e-06
5050021	C6orf70	1.23952	2.13839e-06
2900047	C7orf11	0.783987	6.76244e-07
4810382	C7orf20	0.840144	0.00248832
4290575	C7orf23	0.826328	1.41319e-06
3060082	C7orf28A	0.80915	0.00198717
3420491	C7orf28A	1.11396	0.00348985
4200368	C7orf51	1.1382	0.00447456
3310484	C7orf54	1.33077	1.14265e-08
4590615	C7orf59	1.11407	0.00224944
7320441	C7orf68	1.17981	0.000654656
7400671	C7orf70	0.850671	0.000103758
5360390	C8orf37	1.24223	2.65683e-06
6480202	C8orf38	0.819551	1.38522e-06
6130433	C8orf40	1.15236	6.93493e-05
4220070	C8orf44	1.16695	0.00478107
1470706	C8orf55	1.14596	1.01184e-05
6250215	C8orf74	0.886945	0.000568065
2140347	C9orf106	0.880452	0.00198604
1170446	C9orf10OS	0.870315	0.0001663
3610280	C9orf127	1.19373	1.38372e-05
5220414	C9orf128	0.902358	0.00252171
1010538	C9orf140	0.832787	0.000471478
2260092	C9orf173	0.872344	0.0033895
1740075	C9orf21	0.804944	1.95459e-05
5130414	C9orf23	1.11067	0.000643203
160307	C9orf3	0.809369	4.50391e-06
5260538	C9orf30	0.775033	1.3583e-08
5420482	C9orf58	1.18138	0.00101754
3870736	C9orf70	0.885738	0.00234381
5090072	C9orf80	1.17977	0.000772251
380348	C9orf82	1.13122	0.000447583
5860709	C9orf9	1.14952	0.000379002
150474	CA12	0.832626	0.000657044
7000017	CAB39	0.904499	0.00104183
4050411	CABLES1	0.82692	1.98506e-06
6580112	CACNG2	1.14148	0.0015877
6420019	CADM4	1.13432	3.92089e-06
5860039	CALB2	0.761253	7.30187e-12
7650386	CALCA	0.849639	0.00133191
2600521	CALML6	1.17193	0.000184432
6450433	CAMK4	1.22324	0.00272088
6280209	CAMSAP1L1	1.14843	0.000594141
240162	CAND1	0.900479	0.000897306
5860477	CANX	1.3444	5.23908e-13
1070402	CANX	1.55297	6.89633e-14
1070754	CAP1	1.08712	0.00332986
3840367	CAPG	1.125	0.00350791
1570672	CAPN1	1.11562	0.00447545
6760661	CAPN5	1.12332	0.00319067
2060347	CAPN9	1.20411	0.000276477
5290500	CAPNS1	1.13249	0.00011656
2680730	CAPRIN1	1.22223	1.94147e-05
1980202	CAPRIN2	1.18065	0.000274387
6270500	CARD16	1.16416	0.00121081
4210719	CART1	0.899734	0.00199942
1070215	CAV1	0.659149	5.84898e-19
5550379	CAV1	0.694809	2.23376e-20
620360	CAV2	0.86751	0.00353741
2600537	CBFB	0.84701	7.16869e-06
6960209	CBL	1.10766	0.00438294
5810750	CBR4	1.2667	2.88397e-10
6590278	CBX2	1.18474	2.8768e-06
3370288	CBX6	1.2259	3.7606e-05
5690131	CCDC101	1.2283	5.11105e-05
2630639	CCDC102B	1.15032	0.00147254
3940471	CCDC106	1.17232	2.36624e-06
650564	CCDC125	1.20439	3.1827e-05
520598	CCDC128	1.15943	0.000529992
3830538	CCDC130	1.23193	5.26773e-08
7100364	CCDC136	1.27918	2.8765e-05
3930538	CCDC142	1.17211	0.00258065
6110095	CCDC15	1.24872	5.40107e-06
6130047	CCDC151	1.15252	0.000425137
2320402	CCDC24	1.12521	0.00452614
5130202	CCDC25	1.14835	0.00191645
7040184	CCDC34	0.842973	2.90852e-06
1850367	CCDC47	0.769367	4.71059e-05
70603	CCDC50	0.89995	0.00458295
7040544	CCDC53	1.1084	0.000859999
2070674	CCDC56	1.15703	0.00349381
3420768	CCDC57	0.879659	0.00352003
1780730	CCDC59	0.879006	0.00372201
1240719	CCDC64B	0.854688	0.000914539
650300	CCDC86	0.821036	0.000279006
2340594	CCDC91	0.825504	0.000124709
6380373	CCDC91	0.829255	0.000544772
6650201	CCDC97	0.837959	6.48007e-05
4610364	CCL7	0.856772	0.000185255
2650608	CCNA2	0.811243	2.44537e-08
5360070	CCNB2	0.870062	1.43265e-05
2370204	CCNC	0.891058	0.00381329
4230653	CCNC	0.89204	0.000691639
5820601	CCND1	1.09954	0.000405665
3990026	CCNE1	0.780866	1.54937e-09
2070131	CCNE1	0.822516	3.93798e-06
3170110	CCNG1	0.89763	0.00453764
5360672	CCNG2	0.799179	0.000295884
1980242	CCNH	0.786231	2.06643e-08
6250672	CCNO	1.12003	0.00177406
6220674	CCPG1	1.13203	0.00381396
7160719	CCT7	1.14562	1.97146e-05
1940132	CD151	1.16718	9.1136e-06
580100	CD163L1	0.804992	2.96677e-05
6400358	CD1D	0.809816	1.86994e-09
4220703	CD200	0.831698	0.000598214
5900575	CD276	0.822202	0.000106492
2490066	CD2BP2	1.16667	3.8631e-06
4040341	CD300LG	1.13538	0.00115731
4640630	CD302	1.17198	0.00115658
2340327	CD320	1.10648	0.002502
4560193	CD44	0.813103	1.97706e-06
5860152	CD44	0.887409	9.76414e-05
4150193	CD47	1.24982	1.16166e-07
1430240	CD59	0.873262	0.00266697
2480068	CD63	1.1641	0.00231811
4570438	CD68	1.1385	0.000518186
6450594	CD79B	0.820382	0.003821
6620026	CD83	0.849142	7.48524e-06
3170128	CD8A	1.14182	0.00111467
4210753	CD8B	1.14931	0.000667305
2710754	CD96	0.880888	0.000180391
6960630	CD97	1.18325	1.06684e-06
6270390	CDADC1	0.849114	0.002806
6100301	CDC123	0.87068	3.46932e-05
2760603	CDC2	0.850846	6.97574e-05
2480341	CDC25A	0.861881	3.27508e-05
2640246	CDC2L2	0.860547	0.00445456
4150670	CDC37	1.08494	0.00133853
6180253	CDC42EP2	0.86184	0.000871271
1070047	CDC42EP4	0.900306	0.00189896
4480192	CDC42SE1	1.13489	0.000172255
6370474	CDCA3	0.879411	5.82059e-05
7610494	CDCA4	0.827919	1.09333e-05
2070520	CDCA7	0.851273	5.71732e-05
4830634	CDCA8	0.833719	7.56711e-05
5960044	CDCP1	0.840591	0.00308868
5090204	CDH12	0.892863	0.00177087
2760541	CDH19	1.32446	7.80134e-13
360014	CDH23	1.1322	0.00141951
6130762	CDK10	0.829976	0.0002809
5260541	CDK2AP1	0.895685	0.000162496
7380110	CDK4	0.862401	4.612e-05
650601	CDK5RAP3	1.10338	0.00442755
670286	CDK6	1.08034	0.00487789
430767	CDK9	0.882136	0.000371976
610414	CDKL5	1.12062	0.00489247
620044	CDON	0.855544	0.00345064
6380209	CDRT15P	1.12614	0.00453788
5050148	CDRT4	1.18906	6.71702e-06
5720746	CDV3	0.857256	4.72325e-06
3130356	CDV3	0.863273	0.000491575
6450202	CDYL	1.13322	0.00028409
4010131	CEBPZ	0.816867	3.57708e-06
1190035	CECR5	1.14525	0.00341944
6200161	CECR6	0.839615	0.00269849
6650593	CEL	0.830947	0.00199442
6350437	CELSR3	0.889053	0.00272407
2600392	CENPA	0.873483	0.00011723
2510639	CENPE	0.89812	0.00391545
6550373	CENPN	0.848076	0.00117357
6250196	CENPP	1.17252	0.000764156
1030026	CENPV	0.798004	6.1209e-08
60746	CENTB2	1.14342	0.00181969
1070376	CEP164	1.14849	0.000443691
2320307	CEP250	1.1573	0.00110924
840551	CEP27	1.15679	0.000801728
5340553	CEP350	1.38044	3.83178e-10
5570142	CEP78	0.872169	0.00317855
2640050	CEPT1	1.32272	0.00206285
6200494	CFDP1	0.889414	0.00283252
1690609	CFI	1.41177	2.16776e-10
2350730	CGA	0.824914	0.00028004
1300398	CGGBP1	0.876601	0.000356209
7570619	CHCHD1	0.857575	9.62257e-05
3850292	CHCHD4	1.16735	3.16977e-06
450072	CHCHD6	1.15742	0.000207438
2350176	CHD1	0.889814	0.00373521
1230441	CHD3	0.814557	0.000131226
1580487	CHD7	0.886085	0.000140605
4230470	CHES1	0.884358	0.000361806
610598	CHI3L2	0.843365	3.20136e-06
3400450	CHKB	1.18808	0.000242522
4640703	CHMP5	1.17885	0.000239009
3440692	CHMP7	0.886654	0.00276384
610332	CHN1	0.869257	0.00013979
6760192	CHP	1.10738	0.00210639
4250291	CHPF	0.880822	0.00139843
2630687	CHPT1	0.79959	3.20631e-07
2260600	CHPT1	0.862469	4.90801e-05
1400504	CHRNA7	1.16477	0.00295885
2630369	CHST14	1.25425	9.53673e-08
6980156	CIAO1	1.26869	5.79998e-10
2690022	CIAO1	1.31411	5.85616e-08
4230722	CILP2	0.866305	0.000925623
4760523	CIP29	1.08106	0.00100961
7560047	CIRBP	1.16858	3.91263e-05
4200162	CIRH1A	1.09786	0.00305065
6220441	CISD1	0.87786	0.000724316
20392	CISD1	0.889134	0.000312508
7550112	CITED2	0.855684	9.43156e-05
5810142	CITED4	1.18278	3.38356e-06
1050672	CKAP2	0.870506	0.00435536
4490528	CKAP4	0.816201	1.40406e-06
2760519	CKLF	1.14194	0.000178847
5080367	CKLF	1.16458	1.03885e-05
780528	CKS2	0.870531	0.000541207
6200468	CKS2	0.889974	0.000468233
2060088	CLCN7	1.10771	0.000717059
610154	CLDND2	1.11976	0.00484785
5490341	CLEC2D	0.806865	1.30321e-05
1230259	CLEC6A	1.16641	0.00329632
3450072	CLIC1	0.872244	0.000442876
650689	CLIP3	1.26467	2.92959e-12
520382	CLK1	0.842067	0.000543992
2970685	CLK3	1.16492	0.00170107
50022	CLNK	1.19024	5.48945e-05
1580703	CLPB	0.855565	0.00086418
6760050	CLPX	1.10668	0.00249198
5810564	CMBL	0.856142	4.25178e-05
3390646	CMTM3	0.852449	0.00163047
3890551	CMTM3	1.11395	0.00386042
2230630	CMTM4	0.871176	0.00458518
4760059	CNBP	0.867814	0.00487874
3440280	CNGA1	1.18038	1.12908e-05
6100392	CNGB1	1.15041	0.00281447
5550037	CNN2	1.10825	0.00043399
4780154	CNOT1	0.820898	7.02837e-05
1300463	CNOT10	1.14598	0.000433795
4590241	CNOT7	0.882695	0.00179524
4150475	CNPY2	1.10127	0.00410329
4010152	CNR1	0.837465	4.53266e-05
3940167	CNRIP1	0.874272	0.000700177
4570358	CNTNAP1	0.876939	0.000701397
6040368	CNTNAP3	0.820298	0.00128507
1580243	CNTNAP5	1.13681	0.00278245
4280343	COASY	0.854677	4.46727e-05
360747	COASY	0.87392	1.00096e-05
610189	COBL	1.2313	6.10824e-06
6860113	COBRA1	0.89651	0.00331344
4120424	COCH	0.869019	0.00183556
4250768	COIL	0.886381	0.00176238
5360743	COL16A1	1.48446	2.21193e-15
5290132	COL18A1	1.2678	7.40201e-07
840288	COL22A1	1.27122	6.22204e-08
5910431	COL4A1	1.12763	3.49386e-05
5890279	COL4A2	1.30945	0.0010929
7040053	COL4A6	0.879238	0.00345858
4490292	COL5A2	0.858988	4.42773e-06
2490593	COL7A1	1.18854	0.000151847
2510091	COL8A1	0.841072	7.35879e-05
6380040	COL9A2	1.18115	2.8628e-05
3520634	COL9A3	1.22272	0.00010609
2100767	COLEC12	0.84834	0.000107165
2030400	COLQ	0.818724	0.000843857
3360093	COMMD1	1.09805	0.000527196
2370093	COMMD4	0.902872	0.00250861
4150500	COPA	1.09888	0.000468502
4890195	COPS2	0.783951	1.3912e-05
4590661	COPS7B	0.876649	4.76843e-06
5720128	COQ2	0.868559	0.000109948
6060164	COQ6	1.15371	0.00236439
1410609	CORO2A	1.14654	0.000364784
1070678	COTL1	0.74453	6.08604e-05
630735	COX17	1.08661	0.00346938
580754	COX7B2	0.783735	6.59379e-10
4490259	COX8A	1.10605	0.000161134
520682	CPA4	0.631799	4.10556e-17
4830382	CPEB2	1.19732	0.000459247
6510400	CPN1	1.17852	0.00123933
4390338	CPNE7	1.18019	6.97085e-05
1240242	CPOX	0.892217	0.00358104
6110044	CPS1	0.880315	0.000281993
270047	CPSF6	0.867116	0.00039192
60136	CPVL	1.24485	1.27772e-14
3870324	CPVL	1.291	4.20222e-05
3400296	CRABP2	0.857236	0.00317938
6840148	CREBBP	0.855042	0.00138519
2120279	CREBZF	0.779931	4.343e-08
2940561	CRELD1	1.29221	1.04653e-06
6560390	CRELD2	1.22502	3.08392e-09
3930040	CRIM1	0.801011	4.10995e-06
5340246	CRIP2	1.17386	3.34552e-06
5860048	CRKRS	0.839067	2.10936e-05
5130433	CRLF2	0.876563	0.000886858
4070681	CRMP1	1.15405	0.00253239
4480400	CRSP2	0.857578	0.00367022
6770168	CRTAP	0.80734	3.69837e-08
4260187	CRTC2	0.890713	0.00234492
2850059	CRY1	0.871785	0.000598535
1940253	CRY1	0.884336	0.000298937
1820070	CRYGA	1.17002	0.000763897
1710050	CRYM	1.12807	0.00254731
3850010	CRYZ	0.905866	0.00396169
2140408	CS	0.882718	0.000145255
50187	CS	1.12051	0.00252182
2810255	CSAD	1.14156	0.00107275
4010095	CSAG3A	1.18835	3.96896e-06
1230609	CSAG3A	1.22333	6.16197e-05
6900377	CSAG3B	1.11979	0.000626642
2900093	CSF1	0.878791	0.00424772
2900053	CSF2RA	1.1221	0.000707864
130674	CSF2RA	1.23458	7.50004e-05
6270114	CSF3R	0.808626	0.000128932
4610561	CSGALNACT1	0.863213	0.000599461
5420224	CSH1	0.865236	0.000861683
1690102	CSHL1	1.11904	0.00280394
7210241	CSNK1A1	1.24851	1.18185e-07
4830176	CSNK1A1L	0.864275	0.00278147
6250100	CSNK1E	1.11727	0.00351271
6370397	CSRP1	1.26007	2.07484e-13
1070551	CSRP2BP	0.84821	3.16877e-08
6450543	CST3	1.14421	0.00043349
2320670	CT45A1	0.859489	0.00311713
1940424	CT45A1	0.878051	0.00112279
5860674	CT45A1	0.891172	0.000913448
5820551	CT45A4	0.881125	0.000849701
2190446	CT45A5	0.85843	0.000249948
1690717	CT45A5	0.89445	0.00273737
2710504	CTAGE1	0.827138	2.46045e-05
7100563	CTAGE6	0.822166	0.000172151
7510538	CTBP1	0.839728	1.19695e-07
360682	CTDSPL2	0.875719	0.00120795
5690687	CTGF	0.647851	6.30902e-18
2640292	CTGF	0.651158	4.3156e-09
4860546	CTHRC1	1.19121	8.22038e-07
4010768	CTLA4	1.13617	0.0025658
6400333	CTLA4	1.3091	3.19411e-11
5890451	CTNNA1	1.08333	0.0026007
290475	CTNNAL1	0.842794	0.000152411
940722	CTNNAL1	0.850166	2.62882e-05
4260379	CTNNB1	1.1778	2.0344e-05
7210095	CTNNB1	1.19627	0.0036578
3800671	CTNNB1	1.20727	1.85286e-06
5910541	CTNS	1.1583	0.0012071
6840246	CTSA	0.832799	2.02535e-06
1510433	CTSC	0.815144	1.26158e-07
2640768	CTSC	0.844879	1.56749e-06
3450138	CTSC	0.885035	0.00180296
1820300	CTSO	1.14224	0.000349258
4220259	CTSZ	1.36338	1.98668e-17
2690719	CTU2	0.774176	0.00479512
360114	CTXN1	1.46013	1.62788e-27
7040341	CUGBP1	0.886716	0.00360204
5720039	CXCL1	0.73099	0.000260992
2600152	CXCR4	0.790556	0.000657686
5260059	CXorf12	1.13609	0.000914436
610220	CXorf48	0.878828	0.00126227
3400088	CXXC1	1.09701	0.00295755
1050279	CXXC5	1.12468	8.44349e-05
1010048	CXXC5	1.14576	0.000205913
4610228	CXYorf2	0.812784	0.00181543
1990092	CYB561D1	1.20236	1.34027e-06
5810414	CYB5A	0.888406	0.00415478
2630333	CYB5D2	1.22069	2.31729e-05
1230025	CYB5R1	1.13674	0.00469618
2940050	CYB5R2	0.731161	5.27917e-10
7650475	CYB5R2	1.14298	0.00175566
4070392	CYBA	1.09131	0.00308187
3890008	CYCSL1	0.891787	0.000340844
4200343	CYFIP1	1.12132	0.00288681
3190438	CYFIP2	1.18411	0.00320311
6100768	CYFIP2	1.19902	2.14965e-05
4830193	CYLC1	0.844435	0.000168211
3360133	CYP20A1	1.33169	4.59672e-12
7040735	CYP27A1	0.874353	0.00338808
1660482	CYP2A6	0.848131	0.000158041
2650598	CYP4V2	1.2049	0.000179532
5340630	CYP4Z1	1.15897	0.00282344
3930605	CYR61	0.632933	5.70992e-16
6560133	CYTH2	1.16092	0.000113209
670731	CYTL1	0.860752	0.000436873
4900593	CYTSB	1.13604	0.00272105
2710491	DAP	0.906923	0.000368112
4210373	DAZAP1	1.20176	0.00385845
6760008	DBN1	1.19694	2.94614e-07
3870273	DBNDD1	1.23678	5.60441e-07
2140671	DBNL	1.1108	2.91305e-05
4060768	DBT	1.11329	0.000467513
1660307	DCAF6	1.084	0.00106581
2000577	DCAF7	1.13456	1.41917e-05
3890670	DCAKD	1.28738	1.16758e-15
830661	DCBLD2	0.737324	6.45474e-15
60132	DCBLD2	0.774491	7.37383e-11
2120113	DCDC2B	0.720853	4.63781e-05
6860647	DCLRE1C	1.16703	0.00248699
1450370	DCP1A	1.142	0.00178157
6960349	DCP2	1.37218	2.18526e-18
5860553	DCST2	1.14478	0.00218726
4670519	DCTD	1.12293	0.000981408
6400121	DCTN1	1.13864	0.0046351
5820050	DCTN2	1.11234	0.00180757
7650435	DCTPP1	0.794858	1.80071e-09
4210192	DCTPP1	0.814366	1.84174e-07
7560288	DCUN1D3	1.20286	1.76589e-05
3440487	DCUN1D5	0.82183	6.42098e-06
2680113	DCUN1D5	0.880668	5.27897e-05
7050349	DDA1	1.17618	4.70409e-07
3170292	DDAH1	0.800799	8.93913e-09
2370100	DDB1	1.11814	6.06546e-05
3290463	DDB1	1.14312	0.000382368
6100593	DDI2	1.12749	0.0018178
7560338	DDR1	0.864269	0.000679191
5550204	DDRGK1	1.1491	0.00403523
2360593	DDT	1.12479	7.18176e-05
1850451	DDX12	0.873204	0.00204182
1780709	DDX17	1.11689	0.00330421
7000259	DDX17	1.1589	3.96339e-05
2750719	DDX21	0.899818	0.00184332
5090450	DDX23	0.841599	0.000458529
1010735	DDX24	0.878119	0.000264535
4860673	DDX39	0.875795	2.75901e-05
4640735	DDX43	1.14829	0.00405269
3890192	DDX46	1.12557	0.000570588
7380653	DDX56	0.871697	0.000133803
7610053	DDX60	0.883274	0.00259233
510291	DECR1	1.19243	5.07514e-07
380148	DECR2	1.15417	4.65508e-05
870364	DEDD	0.906704	0.00197164
3890521	DEDD2	1.18223	4.2083e-07
4210066	DEF8	0.801609	4.0775e-08
7320156	DEFB104A	0.85085	0.00136988
6450180	DEFB104B	0.860089	2.29234e-05
630328	DEFB107B	0.808656	0.000714497
5560398	DEGS1	0.808561	4.62765e-08
6280132	DEM1	1.12594	0.000982509
60524	DENND1A	0.842083	0.000393067
3710601	DENND1C	1.14135	0.00339351
5260575	DENR	1.1791	1.87865e-05
6200201	DEPDC1	0.801962	2.12233e-08
2630669	DEPDC7	0.833677	5.89393e-05
6220113	DEPDC7	0.848789	5.19805e-05
2370129	DERL1	0.801855	3.24261e-07
4010189	DERL2	0.882278	0.000694654
2470386	DEXI	0.877429	0.00147496
50224	DFFA	1.29608	9.8984e-12
2750639	DFFA	1.36836	8.14206e-10
3830095	DFFB	0.867164	0.000856064
3610039	DGAT1	1.1405	0.00438128
7570142	DGCR11	1.17742	0.00366632
7200274	DGCR6	1.15929	0.000545017
1010364	DGCR6	1.17468	6.9808e-07
5420014	DGCR6L	1.14734	0.00148491
7510356	DGKQ	1.11292	0.00414382
2480768	DHFRL1	1.15192	0.000750334
630475	DHODH	1.16423	0.00327293
1470017	DHRS1	1.14869	0.000797779
3450747	DHRS11	1.15257	0.000524741
4890671	DHRS2	0.817328	0.000403902
3930731	DHRS7	1.24986	2.869e-05
6250075	DHTKD1	0.848328	0.00214126
1340193	DHX30	0.908667	0.00485904
1980164	DHX32	1.15439	1.62295e-05
5270181	DIAPH2	1.11206	0.000813724
7510392	DIP2B	1.12315	0.000640564
3180491	DIRAS2	1.16532	0.0017979
4280300	DIS3L	0.860441	0.00226693
5570246	DISP1	0.87835	0.00224312
4260592	DKFZp564N2472	0.862633	0.00139381
5670187	DKFZp686O24166	1.14552	0.000851469
5570102	DKK1	0.702205	3.34993e-15
4880609	DKK1	0.877754	0.00497362
5390451	DKK3	1.12873	0.000587401
1190446	DLC1	1.16738	0.000135709
5490053	DLEU1	0.876251	0.000314114
5490646	DMAP1	1.15854	1.62886e-05
6040768	DMAP1	1.16562	0.000118179
5670435	DMC1	1.2402	8.67989e-10
1820224	DMD	1.14702	0.00101423
270520	DMD	1.14987	0.00140643
6290717	DMRTA1	0.8533	0.00192035
60079	DNAJB1	0.770919	1.70635e-08
520296	DNAJB12	0.8502	0.000323288
5860315	DNAJB6	1.16269	1.06132e-08
3800598	DNAJB8	1.15686	0.000682157
2450411	DNAJC12	1.23705	5.71988e-11
1770142	DNAJC2	0.855879	0.00274487
5890300	DNAJC24	0.850451	2.61165e-05
3440288	DNAJC4	1.21369	6.24657e-05
2810500	DNAL1	1.15927	0.00117468
270678	DNAL4	1.11329	0.00233397
4040546	DNASE1L1	1.22696	3.85481e-05
1510543	DNASE1L1	1.23622	1.50877e-08
1260162	DNMT1	1.14032	3.27909e-07
1710736	DOCK10	1.14185	0.00378031
7610730	DOCK11	1.22803	0.000701805
10747	DOCK2	0.834033	9.88153e-05
3310682	DOCK5	0.857631	7.56277e-05
3390730	DOLK	0.808497	2.6225e-07
770441	DOPEY1	1.12418	0.00346695
2600128	DPF3	1.18541	0.00213774
6250397	DPH3	0.855863	0.000192933
6510279	DPH3	0.858173	0.000736811
7320435	DPM3	1.13678	0.000177061
2850520	DPM3	1.17082	0.00188631
3120379	DPY19L1	1.27198	2.1274e-09
670273	DPYD	0.868554	0.00304467
3290685	DPYSL2	1.12056	0.000191094
4290431	DPYSL3	1.47267	6.71679e-16
4890706	DR1	0.826747	1.57774e-06
7050709	DRD4	0.872591	0.00272938
7320437	DSCR3	0.853189	0.000455084
4640358	DSPP	1.20863	0.00077497
4060296	DTWD1	0.868812	0.000294336
2940372	DTWD2	1.21793	5.1073e-08
3060528	DUOX1	0.8285	0.00064426
1510630	DUS2L	0.887346	0.000835398
6270475	DUS3L	0.79672	2.6893e-07
2470270	DUS4L	0.867623	0.000569898
6860377	DUSP1	0.835169	1.32243e-06
4830315	DUSP10	1.19705	4.1849e-05
1710674	DUSP23	0.748163	1.17227e-08
6560156	DUSP3	0.806228	4.2624e-09
2100373	DUSP5P	0.829429	8.05584e-06
6250468	DUSP6	1.14924	0.000698794
5260288	DUSP6	1.16103	2.09069e-06
4890041	DUSP8	0.806555	0.00246504
6280242	DUT	1.26051	1.46567e-09
4640402	DUXAP3	1.15254	1.43241e-05
5290131	DYNC1LI2	1.18236	9.02205e-07
6220086	DYNLL1	0.894082	0.000230852
3400551	DYNLL2	0.785257	2.20721e-10
4780047	DYNLRB1	0.891194	0.00225846
130603	DYNLRB1	0.893443	0.00196649
5340725	DYNLRB2	1.21423	2.18455e-06
2640008	DYRK1A	0.885528	0.00480852
6560523	DYRK2	1.23777	4.41133e-06
2100743	DYRK2	1.31657	3.55582e-12
1110037	DYRK3	0.81019	5.41054e-06
3140523	DYX1C1	1.18559	0.000266503
4560450	E2F7	0.825219	7.3418e-05
3390068	E4F1	1.09799	0.00090172
160639	EBAG9	0.773948	2.64212e-14
7160435	EBF3	1.22637	3.40048e-13
290114	EBNA1BP2	0.877805	2.23533e-05
5490477	EBPL	0.850426	3.0228e-05
3450521	ECM1	1.19653	1.20918e-05
6960037	EDC4	1.20284	2.63542e-06
5670398	EDEM3	1.2452	5.45034e-08
130524	EDIL3	0.860426	0.00220741
3930403	EDNRA	0.863185	0.000609129
2970164	EDNRB	1.12631	0.00385294
3450719	EEF1A1	1.10563	0.000250124
6370356	EEF1A2	1.25076	2.95751e-06
2640554	EEF1B2	1.12451	5.64806e-05
50301	EEF1E1	0.904576	0.00299353
6900408	EFEMP1	0.714699	1.98476e-09
1260040	EFEMP1	0.770125	1.79596e-10
6250563	EFEMP1	0.864449	0.000289827
1070544	EFHD2	0.898878	0.00021678
3710397	EFNA1	1.14291	0.000146792
4670102	EGLN1	0.846326	1.69404e-05
870338	EGR1	1.15017	5.75364e-05
2370373	EGR3	1.2381	1.85053e-06
6400647	EHD4	0.888446	0.00103802
4220086	EID1	0.873416	0.0015068
2350543	EID2B	0.886713	0.000233298
3930296	EIF1AX	0.855371	0.000234019
6060414	EIF1B	0.897361	0.00180969
4280020	EIF3J	0.846029	4.37826e-06
4640689	EIF4A2	1.12736	0.00386117
4810132	EIF4EBP3	0.891753	0.00182448
2260095	EIF4G2	1.10163	0.00117144
4290446	EIF4G2	1.17485	1.66167e-05
3290551	EIF4G3	1.18581	0.00071363
1440215	ELAVL1	1.17303	0.00144923
450202	ELF2	1.15772	0.00176508
1410168	ELF4	1.36012	7.39774e-10
4390064	ELK4	0.833306	1.64295e-06
610270	ELL2	0.855569	0.00229543
2000102	ELL3	0.869911	0.00421224
6130577	ELN	1.12646	0.00420414
630709	ELOF1	1.13809	0.00289382
4760056	ELOVL4	1.11228	0.00145008
4850091	EMG1	0.870615	0.000588132
1170093	EML1	0.888213	0.00485967
3400397	EML3	1.22192	4.96477e-10
110139	EML4	0.880334	0.00240652
3800452	EMP3	0.864845	2.04986e-05
7150563	ENC1	1.28507	2.29114e-07
2510039	ENDOD1	0.84793	0.000995333
2900543	ENDOG	0.787524	4.45658e-08
4230577	ENHO	1.25306	0.0016789
50402	ENO2	1.20663	2.41273e-05
1240300	ENO3	1.1501	0.000731799
4560672	ENPEP	1.20854	0.00063858
1850746	ENSA	0.861657	0.00263018
6580138	ENTPD2	1.18236	0.00105171
6330195	EP400	1.15996	2.2633e-05
3400563	EPB41L1	1.20818	0.00123476
7200167	EPB41L2	0.854665	0.00376878
4040544	EPHA3	0.904827	0.0017052
5310722	EPHB1	0.784073	1.16269e-09
6040465	EPPB9	1.23953	5.49167e-07
5090088	EPRS	1.24806	3.32577e-08
1510035	EPS15	1.1398	0.00487943
6650241	EPS8	0.868333	0.00448225
4590537	ERAL1	0.764334	4.03171e-18
1450356	ERCC1	1.15133	1.13714e-07
5820343	ERCC5	1.14327	8.24574e-05
3370424	ERCC6L	0.824652	0.000641562
6400209	ERCC8	0.845608	0.000610909
610678	ERF	0.868247	9.71845e-05
6200259	ERGIC3	1.10983	0.00249932
4830747	ERI3	0.895593	0.000700789
5570048	ERLIN2	1.16454	1.935e-06
7100639	ERRFI1	1.15281	6.69541e-05
3800402	ESAM	0.863936	0.00117275
3420605	ESM1	0.830912	0.000219644
70465	ESPNL	1.16817	0.00108978
650315	ETF1	1.32488	1.26843e-10
3170181	ETF1	1.34686	7.60468e-12
6220242	ETFB	1.2062	4.96457e-07
6770343	ETFB	1.21413	2.38801e-11
580609	ETFDH	1.12535	0.00326549
3890543	ETNK1	0.871069	0.000276129
6370435	ETS1	0.812701	2.49696e-06
6550754	EVL	1.1549	8.11357e-06
3370291	EWSR1	1.72922	4.83358e-25
7160458	EXD2	0.828238	2.14171e-06
6130196	EXOSC3	0.879375	0.00102106
2810241	EXOSC5	1.10514	0.00205569
6330025	EXOSC6	0.847014	8.27767e-05
6450687	EXOSC7	0.84686	9.34474e-07
6220142	EXOSC9	0.891604	0.000258653
1770746	EXTL2	0.86084	0.00233785
6760725	EYA4	1.18326	1.93826e-06
2350139	EYA4	1.21669	7.54267e-06
1260180	EYA4	1.25996	4.72446e-05
60639	EZH2	1.212	0.000180957
4570398	F2R	0.783532	5.00479e-06
5260047	FABP5	0.759265	6.19556e-09
4150048	FABP5	0.849133	1.28241e-05
4540475	FABP5L2	0.819505	3.58997e-07
580358	FABP5L2	0.885934	0.00017816
540746	FABP5L7	1.15206	0.00269464
380224	FADS2	0.843031	0.000937686
4060471	FAH	0.846607	1.62193e-05
5090592	FAHD1	0.833158	0.00104637
450161	FAHD1	0.849118	1.30814e-05
650563	FAHD1	0.867087	0.00291045
150747	FAIM	0.87337	0.00446864
7510129	FAM108B1	1.19857	0.00327354
4540600	FAM115A	1.13715	0.000656371
870056	FAM119B	1.1421	0.000453938
380433	FAM123A	0.825272	0.000314922
290309	FAM125A	1.12651	0.00111754
4480021	FAM131C	1.16647	0.00266338
2370646	FAM133A	0.664325	3.76554e-16
3190347	FAM139A	1.14033	0.00318418
3520324	FAM13B	1.17357	0.00031543
4780121	FAM153B	1.15021	0.000413805
5310711	FAM160B1	0.877934	0.00169096
2060220	FAM174A	0.89053	0.00149009
4070333	FAM176A	0.848452	0.000469197
3990341	FAM176A	0.853716	4.39279e-05
3990661	FAM177A1	1.26633	6.83796e-05
4560707	FAM183A	0.878587	0.00185379
580564	FAM184B	1.19853	0.00049193
2100093	FAM19A3	0.853826	0.000234716
6590646	FAM26F	0.841312	0.000512642
6110609	FAM39DP	1.13503	0.000396779
1240441	FAM39DP	1.19393	0.00123062
7380026	FAM39E	1.12311	0.00176245
1260767	FAM3C	1.44597	1.19436e-15
780332	FAM3C	1.47819	1.83227e-22
3180088	FAM40A	1.19553	0.000591404
3180372	FAM40B	0.88372	0.00326297
3780762	FAM44B	0.891732	7.18895e-05
3940133	FAM46A	1.34323	3.46745e-19
4180324	FAM46B	1.13893	0.00037135
6960161	FAM47C	1.20395	0.0001946
4060112	FAM53A	1.1359	0.00323923
1940228	FAM58A	0.907133	0.00137363
3460446	FAM5C	0.841377	0.000239472
6940343	FAM60A	0.834372	2.20908e-05
2940403	FAM60A	0.891974	0.00130317
510762	FAM62B	1.19726	1.275e-09
3450201	FAM65B	1.16584	0.00182987
6380685	FAM75A4	0.875969	0.00215154
3370239	FAM75A7	0.865389	0.000225698
6250184	FAM78A	0.859747	0.00471849
7000674	FAM78B	1.18558	0.00293729
3190398	FAM7A2	1.15003	0.00387398
7000494	FAM81A	0.871545	0.000293979
150543	FAM83D	0.812851	4.09118e-14
7400747	FAM89A	0.881369	0.000385565
6280048	FAM89A	0.895426	0.00334541
2000224	FAM89B	1.1155	0.00173526
4830730	FAM91A2	1.18604	0.00170606
6130730	FAM96A	0.866939	5.41058e-07
1710519	FAM98B	1.22002	0.00309604
1170528	FANCB	0.865823	4.04568e-05
7210196	FARP1	1.13057	0.00270195
4830468	FARP2	0.827892	0.000281376
5390164	FAT1	0.766432	1.45713e-09
4280100	FAT1	0.828169	0.000106186
2340253	FAT3	0.854027	0.00156284
450392	FATE1	0.886454	0.00490219
4880685	FBXO22	0.870187	0.000466207
2510048	FBXO30	0.843277	0.000263584
7380327	FBXO31	1.14887	4.29505e-06
1940154	FBXO32	0.79796	1.7803e-05
770612	FBXO4	1.15103	0.00177182
5560451	FBXO44	0.869641	0.00370444
5290541	FBXO9	1.19	0.00303235
4480348	FBXW9	1.15564	0.000116714
60307	FCF1	0.836996	0.000718203
1450139	FCGR3B	1.14137	0.00161005
1660465	FCRL5	1.23352	0.00085868
3780193	FCRLA	1.22708	5.90624e-11
5890347	FERMT1	0.877465	0.00261198
360427	FEZ1	0.79917	5.10476e-07
3930168	FEZ1	0.842078	3.33338e-05
3290458	FEZ1	0.899024	0.000333236
360608	FEZ2	0.859393	1.61302e-05
1470424	FGA	0.832807	3.2907e-05
6580048	FGD1	0.849973	0.000355487
1430403	FGD4	0.87185	0.000543581
5900025	FGF11	1.16482	0.000255914
4210593	FGF2	1.13582	0.00271308
5700594	FGF21	1.17977	0.0011642
6420746	FGF9	0.869173	0.00316945
3460670	FGFBP3	1.15007	0.000472661
2970008	FGFR2	0.870596	0.000483496
6520139	FGFR3	1.10601	0.00151499
70520	FGFR4	0.874291	0.000538691
3180025	FGG	1.14591	0.00270476
4390647	FGGY	1.12908	0.00327474
6110025	FHL2	0.839259	2.8398e-05
3850687	FICD	1.14878	0.00362853
6270437	FJX1	0.763928	5.7746e-11
4150753	FKBP14	1.12926	0.000705232
270292	FKBP1A	0.893031	0.000602714
4150195	FKBP3	0.852747	0.000591106
2640341	FKBP5	1.23538	0.000393949
4290014	FLAD1	1.18228	1.13146e-06
4070356	FLG	0.832144	8.62489e-05
2350246	FLJ00312	1.15636	0.00169408
770201	FLJ10120	0.903703	0.00483923
6580400	FLJ10781	1.12048	0.00238217
3180719	FLJ10916	1.32728	7.21941e-11
2650164	FLJ10986	1.21589	1.23033e-06
150523	FLJ13197	0.869428	0.00237194
1850274	FLJ16126	0.873386	0.00321645
2230719	FLJ20397	1.19167	0.00258261
130162	FLJ25363	1.18451	0.000472397
5870196	FLJ27354	1.13964	0.000277
4760152	FLJ27465	0.865235	0.000222904
2680224	FLJ30375	1.17092	0.000823014
5670682	FLJ32255	1.13277	0.00265121
5690538	FLJ32679	1.13158	0.00296551
2100605	FLJ32867	0.872073	0.00137936
2320630	FLJ33387	1.15164	0.00407158
7570600	FLJ33590	0.869195	0.000708574
1090377	FLJ35390	1.1327	0.000545031
1410372	FLJ35934	1.13001	0.00204716
4590538	FLJ36032	1.21325	0.000740567
4120041	FLJ37453	0.838337	0.000244013
1660341	FLJ39632	1.2613	1.37298e-07
3710246	FLJ39660	1.22773	0.000803052
6580445	FLJ42258	0.856722	0.00378579
4860196	FLJ44124	1.23339	1.60239e-08
6400487	FLJ44606	0.856791	0.00363675
1450746	FLJ44653	0.877972	0.00296275
3390309	FLJ45202	1.13825	0.00313061
2630202	FLJ45248	1.16274	0.00228542
3370204	FLJ45994	1.12497	0.00139923
160717	FLJ46257	0.852393	0.000934998
2450129	FLOT2	1.19979	1.3273e-08
4210681	FMN2	0.877534	0.000914423
240121	FMNL1	0.836314	0.00252692
1500630	FMNL2	0.848859	0.000740316
4670301	FNDC3A	1.14927	0.00267818
5810274	FNTA	1.20126	2.45813e-06
6960332	FOSL1	0.799341	5.99306e-08
3870500	FOXD1	0.873102	0.00171492
6370561	FOXI1	0.86561	8.55741e-05
540053	FOXM1	0.797598	2.30214e-07
2650364	FOXM1	0.821522	4.00218e-05
6020612	FOXN2	0.887124	2.77738e-05
6200692	FOXO3	1.12655	0.0018383
4480575	FOXO4	1.1625	0.00197692
160181	FOXRED2	0.878529	0.000394123
7330026	FRAT2	0.856892	0.000183307
2470519	FRG1	0.888147	0.000465523
4230348	FRMD1	1.16619	0.000343613
5420070	FRMD6	0.877695	0.000733586
7510309	FRMD6	0.897251	0.000789833
5870639	FRMPD1	0.82709	6.04565e-05
3830382	FRMPD2	1.17793	0.000507156
4210717	FRS3	1.1261	0.00297912
6020286	FST	0.780209	1.43553e-15
1260068	FST	0.856879	0.000152589
2650220	FSTL1	0.777111	4.84825e-10
4730181	FTHL12	0.835663	0.000654363
2970431	FTHL7	0.896923	0.000192839
5810328	FTL	0.736007	2.54805e-15
4920767	FTL	0.751669	2.57194e-15
2030243	FTSJ2	0.87795	0.000464326
20201	FUBP1	0.83569	7.08253e-08
6450768	FUCA2	0.812192	4.92052e-05
1740242	FVT1	0.839383	0.00016645
3780164	FXC1	1.16352	0.00249383
520356	FXR1	0.888378	0.00265933
840025	FYN	0.832036	0.000450978
4230674	FZD1	0.872717	0.00490423
5720180	FZD2	0.792776	6.9405e-10
1470121	FZD3	1.14238	0.00129246
6200132	FZD9	0.855143	2.33485e-07
5720300	G3BP1	0.8843	0.00398325
540368	GAB2	0.845607	9.01384e-06
610156	GABPA	1.15381	0.00469517
1690215	GABPB2	0.824641	0.000609852
670255	GADD45A	0.883711	0.00416645
3780112	GADD45GIP1	0.892884	0.00277785
460707	GAGE12B	0.758885	1.12839e-10
2000673	GAGE12C	0.695556	2.60815e-14
620278	GAGE12D	0.851323	0.000497713
5670743	GAGE12E	0.783385	2.33156e-05
6620326	GAGE12F	0.709424	6.72042e-14
3930500	GAGE12G	0.750025	6.1069e-12
3390039	GAGE12H	0.710486	1.24046e-13
4830561	GAGE12I	0.721092	7.33657e-22
4590487	GAGE12J	0.775885	2.82594e-13
5490647	GAGE2A	0.831262	5.3537e-06
3610544	GAGE2B	0.726312	3.66021e-14
6220592	GAGE2E	0.805431	6.25017e-07
50220	GAGE4	0.739494	2.62884e-16
1990519	GAGE4	0.792193	2.174e-11
4290324	GAGE5	0.683527	2.373e-11
1050373	GAGE5	0.815557	6.71397e-06
6900328	GAGE5	0.823361	1.00866e-06
7570189	GAGE6	0.760548	1.81363e-16
1170601	GAGE8	0.746596	4.42924e-08
7210767	GAK	1.19092	3.12653e-08
60452	GAL	0.874308	0.00324677
4180603	GAL3ST4	1.11738	0.00492136
3440491	GALC	0.882393	0.000366513
4070706	GALK2	1.2093	2.0747e-05
3610202	GALNT10	0.865082	0.00167923
240746	GALNTL1	1.15553	0.00176088
130148	GALNTL4	0.816796	2.82822e-05
5390743	GALT	0.834243	0.000338338
2640091	GAPDH	0.890564	0.000327123
2850291	GARNL4	1.19523	3.39991e-07
5290075	GAS5	1.13121	0.00233025
4570181	GAS6	1.16809	0.00155235
1570373	GATAD2A	0.85501	5.33298e-05
2190541	GATS	1.20755	0.00105389
4780133	GBA	1.13258	0.00198023
6510192	GBF1	0.872559	0.00215873
2190148	GBP1	1.14147	0.00492015
1940162	GBP2	1.31482	2.18134e-17
2350189	GBP3	1.21129	0.000256757
4230619	GCA	1.19931	4.92497e-05
7560164	GCAT	1.12021	0.00458243
1990577	GCLM	0.857035	0.000839271
5080164	GEMIN6	0.865301	0.000218204
3440195	GFM1	0.912574	0.00412484
5130563	GFPT2	0.850124	5.70572e-05
4070315	GFRA4	1.13075	0.00219046
130102	GGA1	1.10616	0.00388925
1050367	GGA3	0.878055	0.00106513
4760411	GGTLC1	1.12693	0.00497092
5340730	GHRHR	1.27481	0.000933729
4880626	GIMAP4	1.19096	0.000229414
610615	GIPC2	0.830151	0.00210867
1410152	GJB1	1.17043	0.000131592
3850341	GJB4	1.18841	0.0013439
2120491	GLB1	1.12	0.00498427
1340634	GLB1	1.12841	1.37662e-05
5290079	GLCCI1	0.881455	0.00373306
2350524	GLCE	1.10691	0.0038163
4210397	GLDC	1.1677	9.63384e-06
3390437	GLE1	1.15386	0.00102862
6560017	GLIS3	0.863989	0.0008377
940411	GLRA4	1.14145	0.00290038
4590228	GLRX	1.10922	0.000717822
6980274	GLRX2	0.889588	0.000431607
7380279	GLT25D1	0.883615	0.000731296
10561	GLT8D2	0.81446	1.46351e-07
4490017	GLTP	1.1393	6.88704e-06
7050746	GLTSCR1	1.11609	0.00255719
2320289	GLUD1	0.8747	0.000211781
3290717	GMCL1	1.13934	0.00119465
6840156	GMDS	1.16618	2.09013e-06
5260044	GMFB	0.901151	0.00309063
1070044	GMIP	1.13677	0.00036067
4830373	GMNN	0.901356	0.0022412
6650161	GNA13	0.842871	5.19315e-06
4230719	GNB1L	0.850368	2.38329e-05
6060209	GNE	1.17817	3.03771e-05
6370717	GNG10	0.816768	2.68929e-05
2190020	GNG2	1.1281	0.00162932
5900746	GNL3L	0.84372	2.27696e-07
6330739	GNPNAT1	0.820247	6.462e-05
6110392	GNS	1.09925	0.000704181
6250093	GOLGA3	1.08316	0.00355872
2940070	GOLGA4	0.891539	0.00495231
840154	GOLGA6A	0.867323	0.00141312
5690671	GOLGA8B	1.12953	0.00425838
3130768	GOLGB1	1.12499	0.000753601
7050192	GOLPH3L	0.821734	4.2084e-05
2100368	GOLT1B	0.843627	1.22147e-05
1050403	GOSR2	0.859258	0.000884898
2600288	GOSR2	1.1154	1.57654e-05
5690373	GOT1	1.15424	3.83599e-06
1050292	GP9	0.833759	0.000170231
2480288	GPAA1	1.17972	0.000660326
6480243	GPATCH2	0.854375	0.000825522
4230053	GPATCH3	0.8635	0.00204657
4610136	GPATCH4	0.8205	7.56372e-07
1820544	GPATCH4	0.870839	0.000218192
1580341	GPATCH4	0.883471	9.80128e-05
70678	GPBP1L1	0.825875	0.00217886
4390332	GPD2	0.86038	0.00199534
7200475	GPKOW	1.25099	0.00213869
380376	GPM6A	1.22806	0.000503567
5270270	GPN2	1.15589	6.92719e-06
6840164	GPNMB	1.14875	8.58651e-05
1570154	GPNMB	1.20639	8.14454e-05
7560332	GPR101	1.20687	0.00187312
7380273	GPR114	0.852268	0.00276897
840592	GPR135	1.14281	0.00276131
6560543	GPR17	0.787608	0.00187921
10671	GPR173	0.845246	0.00145874
6940280	GPR177	0.860375	0.000897815
2690731	GPR37L1	1.20062	0.00332151
2350546	GPR55	1.14677	0.002178
3140343	GPR87	0.894855	0.00445434
4040736	GPRC6A	0.858092	0.000471213
6280100	GPSM1	1.13052	0.00282093
1070292	GPSM2	0.870864	6.4882e-05
6520128	GPX4	1.13658	1.44817e-05
4200543	GPX7	0.865558	0.00109793
4890451	GRAMD3	0.767324	4.26923e-05
1580184	GRAP2	1.17905	0.000112088
3120735	GRB10	0.846688	0.00202161
7160092	GRHL1	0.898573	0.00450764
1190592	GRIA1	0.878523	0.00382002
6220750	GRIA2	1.20458	4.37404e-05
3840246	GRIK2	1.13734	0.00483692
70070	GRINA	1.13426	0.000657671
3800392	GRINA	1.14409	2.34887e-06
5310037	GRINL1A	0.843141	9.11443e-05
3450414	GRIPAP1	1.1297	0.00447045
3190239	GRK5	1.14137	1.15475e-05
6840255	GRM4	1.29481	2.98547e-06
670554	GRWD1	0.892933	0.00069198
6040598	GSDMB	1.21123	1.52166e-05
6480661	GSK3B	1.10547	0.000507811
2370482	GSN	1.26816	5.79311e-09
830259	GSPT1	0.913843	0.0043112
130561	GSTA4	0.862627	0.000317803
5900692	GSTK1	1.13374	1.4843e-05
6130168	GSTM2	1.09844	0.00134606
7150598	GSTM3	0.865818	0.00391652
3450273	GSTZ1	1.14347	0.000668226
3180037	GTDC1	1.17879	0.000160501
5910133	GTF2A1	1.13174	0.00260461
2450368	GTF2A2	0.875127	5.6651e-05
3800068	GTF2E1	1.16448	0.000465081
1570538	GTF2E2	0.696872	9.261e-25
5810452	GTF2F1	0.907528	0.00340062
1240736	GTF2H3	0.879554	0.00461346
6380286	GTF2IP1	1.20047	0.000970023
4830619	GTF2IRD2	1.21699	0.00367347
2750296	GTF3C1	0.896669	0.00369116
2140064	GTF3C2	0.876592	1.9737e-05
4200110	GTF3C6	0.881855	0.00485553
7000411	GTPBP8	0.859379	0.00228642
6620176	GTPBP8	0.881497	0.00430345
6980382	GTSE1	0.896151	0.00106365
3830332	GUCA2B	0.845141	0.000388129
4780445	GYG2	1.14954	0.00482475
7330019	GYPA	1.09873	0.00313057
7210398	GYPC	0.865263	0.000121003
630278	H1F0	0.801465	2.7114e-11
7610538	H1FX	0.867254	0.00306974
5310411	H2AFJ	0.820847	2.44097e-05
6980497	H2AFX	0.820734	4.67884e-05
3930154	H2AFY	0.844566	0.000102596
460047	HACL1	1.19715	5.83262e-09
6290709	HADH	1.15108	3.75434e-05
4900333	HAGH	1.1352	1.44104e-05
6040722	HAP1	1.27025	1.07819e-05
2060202	HAPLN1	1.17695	7.38466e-06
4900086	HAPLN3	1.15422	0.00435251
4810112	HAUS4	1.15371	0.00272079
1400358	HAUS8	0.866506	0.00322656
4830541	HBE1	0.781912	7.63074e-14
1820594	HBEGF	0.847854	6.92491e-05
3780270	HBP1	1.18154	0.00156695
3440544	HCCS	0.797346	0.000372383
2970762	HCCS	0.851765	0.00028667
5420196	HCRTR1	0.810428	0.00374024
1580088	HCST	1.30531	2.97738e-07
6110474	HDGF	0.756033	1.27083e-16
6370477	HDHD2	1.22331	3.67758e-06
3940026	HEBP2	0.837965	5.6176e-05
6400382	HERC2P4	1.20543	0.00133813
3800139	HEXB	1.10285	0.00107095
3840753	HEY1	1.12077	0.000449454
5130750	HHEX	0.840769	8.61876e-06
2230703	HHLA3	1.30016	7.18606e-05
5960092	HIATL1	1.27642	1.76155e-07
2070598	HIATL2	1.12832	0.00133788
2680722	HIF1A	0.853666	0.000199906
6220543	HIF1A	0.884895	0.00390473
7550341	HIGD1A	0.903573	0.00240385
2450192	HINFP	1.11096	0.00488627
1300482	HIP2	0.844748	4.16289e-05
5570279	HIST1H1C	0.83657	0.00103073
6590594	HIST1H2AC	0.739608	2.85713e-08
290730	HIST1H2BD	0.675995	6.85352e-17
6200669	HIST1H2BD	0.848758	0.000206905
1690392	HIST1H2BH	0.883988	0.0045548
6110630	HIST1H2BK	0.50038	5.12693e-23
5050402	HIST1H2BK	0.602546	1.36014e-14
6100711	HIST1H3J	0.87121	0.000512518
3850577	HK1	1.15441	0.00302156
4900731	HLA-DMB	0.826434	6.9404e-05
4200452	HLA-DOA	0.757429	4.55768e-08
1050360	HLA-DPB1	0.897268	0.00493124
780403	HLA-DQA1	0.882753	0.0014951
7160474	HLA-DQB1	1.15108	0.00313356
1770504	HLA-DRB3	0.897697	0.000633264
160446	HMBOX1	1.23866	0.000363723
3990202	HMGB1L1	0.791765	3.00306e-09
6330039	HMGB1L1	0.87832	0.0035093
5900482	HMGB2	0.791208	1.23815e-05
7610537	HMGB2	0.871543	0.000447748
7570050	HMGB3	1.29792	2.05889e-08
2750215	HMGB4	1.10493	0.00203515
6220300	HMGN1	1.38455	2.12536e-13
4390195	HMGN1	1.41985	2.94569e-11
5270689	HMGN4	1.13255	0.000288388
1570722	HNRNPA2B1	0.894707	0.00276822
3060035	HNRNPR	0.904608	0.00166482
4250112	HNRNPU	1.11361	0.00265448
4230091	HNRPA2B1	0.863799	4.10146e-07
6560451	HNRPLL	0.877533	0.00186739
1780681	HNRPUL1	0.888984	0.000288957
5890156	HNRPUL1	0.912082	0.000998906
7160709	HOMER3	0.853448	0.00470177
1710520	HOOK2	1.1729	0.00143451
2060471	HOXA2	0.855511	0.00458757
6620437	HOXA5	1.19265	3.08221e-06
4280592	HOXB13	1.22044	0.00117338
1470500	HOXB5	1.12569	0.00161954
870524	HOXB8	1.22259	2.31024e-07
6180768	HOXC6	0.871061	0.00328153
4640059	HOXC8	0.890143	0.000279551
2360484	HOXC9	1.15985	0.000120542
650731	HOXD12	1.20646	0.00138197
20274	HPN	1.13884	0.000915888
7610286	HPRT1	0.845116	8.82745e-05
2570131	HPS1	0.844851	0.000234621
1570139	HPS1	0.868615	0.00352436
1770753	HRAS	0.916628	0.000558979
6100494	HS6ST2	0.740061	6.26796e-12
830491	HS6ST2	0.747849	5.26031e-06
5130139	HSBP1	1.10643	0.00374717
6220133	HSD11B1	1.11326	0.0036106
6280050	HSD17B12	1.19603	2.0323e-07
4220088	HSD17B4	1.13694	0.000500492
3390544	HSP90AA1	0.892054	0.00289274
4830100	HSP90AB1	0.914015	0.000486821
1400044	HSPA12A	0.907154	0.00094463
6660497	HSPA14	0.806456	4.64374e-05
430142	HSPA4	0.868263	1.31598e-05
870131	HSPA5	1.15777	9.76449e-05
7200079	HSPA7	1.19971	0.0040396
2650619	HSPA8	0.91116	0.0023233
430630	HSPA9	0.918892	0.00241439
380370	HSPC111	0.907225	0.000600035
1740435	HSPC159	0.8618	0.00248691
4250577	HSPD1	1.3351	3.86022e-05
2360465	HTA	1.21697	0.000251799
4670575	HTATIP2	0.831	3.98525e-05
540327	HTR1F	1.15813	0.00304234
4900296	HTR4	1.16045	0.00134588
3780390	HTR7	0.754405	0.000282341
3130390	HYAL1	1.1341	0.00393781
1710397	HYLS1	0.794669	1.82637e-10
4390358	HYMAI	1.14913	0.00292673
1410768	ICA1	1.2389	3.82404e-07
4050121	ICA1	1.262	2.32995e-09
4570524	ICK	0.781835	1.38973e-07
3400592	ICK	0.860436	0.00305997
1820189	ICT1	0.837507	1.33182e-06
1260086	ID2	0.856971	0.0013649
7570324	ID3	0.774751	6.60142e-14
2650523	IDE	1.13082	0.000351917
4880433	IDH2	1.22401	1.46368e-06
1190703	IDO2	0.83931	0.00048636
130360	IDS	1.1053	0.0048724
3610162	IDS	1.12109	0.00224629
2600138	IDS	1.1225	0.00391355
1190367	IER3	1.17438	9.77811e-05
650241	IER5	0.778544	2.5069e-06
4900653	IFFO2	1.21592	4.03941e-05
460379	IFI27L1	1.36513	3.2438e-10
2510220	IFI35	1.18748	1.70867e-05
1010246	IFI6	1.21365	1.03363e-05
2690435	IFIT1	0.859558	0.00017258
4890327	IFIT5	0.875419	0.00198826
1230626	IFNA7	0.827219	2.51021e-05
1050491	IFNA8	0.813068	8.28553e-05
6550056	IFNAR2	1.14437	0.00104021
4200152	IFRD2	0.860256	0.000834228
3170722	IFT74	1.15221	0.000501916
60113	IFT80	1.19441	0.00038601
1090491	IFT81	0.826149	0.000562318
6270427	IGBP1	0.852364	0.000122701
4060332	IGF1	0.870711	0.00375846
2810156	IGF2R	0.880727	0.000828595
4200674	IGFBP2	1.18028	0.00140115
6840372	IGFBP3	1.33591	3.55994e-11
6590132	IGFBP3	1.38011	2.74531e-08
7510414	IGFBP4	1.14575	0.000695325
2120524	IGFBP5	1.44442	2.04683e-17
2190674	IGFBP5	1.47381	7.33541e-14
3400538	IGFBP7	0.74067	1.31889e-07
6770056	IGFBPL1	1.18974	0.00159349
2900674	IGSF3	1.23739	4.84548e-10
4230608	IGSF3	1.25452	3.75091e-07
6620370	IKBIP	0.870748	0.0011681
5870154	IKBKAP	1.14867	0.0031589
520358	IKBKG	0.826924	1.22246e-07
2760148	IL11RA	1.1611	5.69163e-05
4120114	IL12A	0.870547	0.000700853
1260341	IL13RA1	1.31761	4.49929e-12
940356	IL15RA	0.839407	0.000302695
5360682	IL17F	1.19761	0.000247885
4060017	IL17RD	1.12743	0.0016414
4810474	IL18	1.10832	0.000195949
1980672	IL1A	1.1639	0.000158293
4670653	IL1RAPL1	0.830779	7.95196e-07
3060735	IL1RN	0.846239	0.00186127
1570392	IL21R	1.12722	0.00475084
1660746	IL24	0.801815	4.6163e-06
4290201	IL24	0.833398	4.89886e-07
1400274	IL32	0.830559	0.000689886
3890523	IL7R	0.639949	5.67077e-15
1980309	IL8	0.88241	0.000923485
7320750	ILVBL	1.10293	0.00282723
1820397	IMAA	0.839776	0.000399663
3390296	IMAA	1.12384	0.00425698
5870487	IMMP2L	0.869202	0.000869739
6560041	IMP4	0.885971	6.29584e-05
360162	IMPDH1	0.813789	0.00242324
1110538	INCENP	1.11224	0.00300635
5090040	ING1	1.12692	0.00121618
7550707	ING3	0.755376	1.56704e-11
2900608	INHBA	1.15914	0.00106905
3170538	INO80	0.887981	0.00255466
460221	INO80B	1.17546	0.000141693
510739	INPP5A	0.863999	0.0012108
3370255	INPP5E	0.846156	0.00411272
3360164	INPP5J	1.1481	0.0014158
1820332	INSIG1	1.16522	0.000162713
360192	INSIG1	1.16807	0.000227262
2260541	INTS1	1.1985	3.88454e-05
990037	INTS4	1.11885	0.0034697
6560468	INTS9	1.15645	3.77405e-06
1440632	IPO5	1.11386	0.0017316
4490403	IQCB1	1.10912	0.0030465
6520646	IQGAP1	0.855098	0.000536432
3290224	IRF2BP2	0.897123	0.000687743
1710091	IRS1	0.834131	3.50448e-05
6110736	IRS2	0.837625	3.47666e-05
1850193	ISCA1	0.819528	0.000112826
2100196	ISG15	1.18015	7.88505e-06
4670451	ISOC1	0.898442	0.000371566
6550195	ITFG2	1.1196	0.00260562
6250553	ITFG3	1.20759	1.19279e-07
6330338	ITGA5	0.689487	6.20497e-22
5720075	ITGA8	1.27013	7.25746e-05
2690209	ITGAV	0.857255	1.74392e-05
650066	ITGB1	1.09424	0.00482793
2810192	ITGB1BP3	1.1712	0.000132975
7200156	ITGB2	0.848476	0.00182909
1470685	ITGB3	1.25658	9.29074e-10
5890253	ITGB3BP	0.890684	0.00304323
6550379	ITGB4	0.846753	0.0049034
5570129	ITGBL1	0.87015	0.00162432
1110669	ITM2C	1.15344	0.000317108
2650762	ITM2C	1.21665	3.88212e-10
6330037	ITPR2	1.12006	0.00416013
6380156	ITPRIPL1	1.1618	0.0029603
1190739	ITPRIPL2	0.674994	7.88702e-21
5560338	IVNS1ABP	1.20141	8.92011e-05
4280228	IVNS1ABP	1.23655	2.81495e-06
2320286	JARID2	1.27175	1.20446e-11
7100129	JPH4	1.18843	7.80687e-05
6510367	JUN	0.815521	7.7197e-07
620280	JUND	1.16044	2.29592e-05
4880370	JUP	1.16128	0.00156228
4260259	KALRN	0.856015	0.00285921
6900196	KCNB1	0.8451	0.00163313
840519	KCNC4	0.854842	0.000319879
1400427	KCNG1	0.855859	3.67542e-06
5670128	KCNG2	0.864151	0.00451219
2100475	KCNH2	1.15759	0.00059884
1660088	KCNIP4	0.858734	8.05551e-05
5490040	KCNMB2	0.887555	0.00402702
6400703	KCNMB3	0.882055	0.00465246
7380392	KCNQ1OT1	1.17394	0.00151875
2100189	KCTD13	1.10781	0.00464202
6110301	KDELC2	0.71488	1.8315e-17
2510209	KDELR1	1.11137	0.000316687
1500102	KDELR2	0.918367	0.00287866
6660047	KIAA0090	1.13276	8.7814e-05
2940196	KIAA0174	1.12433	0.000301998
3890215	KIAA0258	0.885415	0.00275495
6400240	KIAA0368	1.13006	0.00312727
6560427	KIAA0391	0.912906	0.00263628
730273	KIAA0427	0.862384	0.000208735
5870301	KIAA0513	1.14669	0.00488509
5860239	KIAA0692	1.18762	5.48565e-05
3830082	KIAA0753	1.14528	0.0010416
2060482	KIAA0907	1.10564	0.00168189
2100162	KIAA1045	1.14963	0.000535545
5810609	KIAA1143	0.87421	0.000597829
430243	KIAA1202	1.15045	0.00442911
1450731	KIAA1217	1.13106	0.000940069
4290332	KIAA1586	0.858249	0.00171121
5340162	KIAA1598	1.13141	0.000655492
5870176	KIAA1632	0.832258	0.0026581
7200161	KIAA1826	1.14695	4.73123e-06
1030129	KIAA1875	0.784382	0.00382244
2710672	KIAA2013	0.8167	1.62266e-06
4860092	KIAA2026	1.14861	0.00424493
1400377	KIDINS220	0.844561	0.000181487
3610592	KIF16B	0.81448	9.26439e-05
7040707	KIF1B	1.18173	0.000100172
4490025	KIF21B	1.21338	2.7659e-07
4120278	KIF23	0.811643	3.708e-06
1430129	KIF4A	1.17794	0.000138557
2710017	KIF5B	1.13525	0.000409697
2140719	KIR2DL4	1.18026	0.00227866
5550017	KIR2DL5B	0.869902	0.00285253
4640553	KIR3DL1	1.18734	0.00264156
2100673	KIRREL	0.786152	9.58662e-08
1510736	KLC1	1.14914	0.00209838
6290673	KLC2	1.14369	0.00357044
3850692	KLF2	0.887088	0.000963781
2230026	KLF5	0.860519	0.00339788
7160082	KLHDC10	0.879603	0.000403543
2810364	KLHDC2	1.24405	2.11555e-06
130408	KLHL20	0.857151	0.000109212
5290259	KLHL22	1.17921	0.00125933
580446	KLHL26	0.88104	0.00360764
5960192	KLK10	0.741271	0.00013516
4200445	KLK15	1.1445	0.00141424
1030132	KLK2	0.84771	0.000127404
5050301	KLK3	0.823471	0.000836595
460202	KLK3	0.835945	0.00401983
2970154	KLK6	1.15752	0.000643333
2450487	KLRG2	0.841757	0.0047934
3190524	KNTC1	1.12337	0.000941327
1170053	KPNA1	0.888858	0.00114111
2760451	KPNA3	0.794893	3.2077e-10
2370538	KRCC1	1.41749	1.18809e-12
4900458	KRT14	1.16579	0.000347308
6650048	KRT17P3	1.11038	0.00201479
3290035	KRT18P26	0.891813	0.00233813
4050753	KRT18P50	0.841954	0.00101558
1240315	KRT2	0.846077	0.000351112
2340193	KRT80	0.66336	2.6734e-13
4830520	KRT80	0.679738	3.5174e-18
430446	KRT81	1.14143	0.000148335
2710008	KRTAP19-1	1.14048	0.00085267
6020382	KRTAP2-1	0.822084	2.85205e-05
610048	KRTAP21-1	0.859229	0.000450978
2070079	KRTAP21-2	0.881472	0.00177408
3610433	KRTAP7-1	0.879303	0.00282745
6020551	KRTAP9-8	0.902922	0.00258173
6110605	KRTCAP2	1.15437	8.70771e-06
3850161	KTELC1	0.829825	3.50527e-05
3460685	KYNU	0.870295	2.20344e-05
6280392	L3MBTL4	0.833256	0.0026481
4050711	LACTB2	1.15538	2.23192e-05
3990139	LAD1	1.21634	0.000356629
1170349	LAD1	1.44595	4.3073e-16
1240482	LAGE3	1.10412	0.000798133
4040176	LAMA5	1.32445	1.92408e-09
7650189	LAMB2	1.26432	9.63686e-07
3290292	LAP3	1.11863	0.00284186
1510082	LARP1B	1.12368	0.00261845
940020	LARS	1.09254	0.00397741
240661	LAS1L	1.15632	0.000482491
1190228	LCLAT1	1.1212	0.00463153
6550082	LCMT1	1.13466	0.00023188
2810669	LCMT1	1.13775	4.42362e-06
7150554	LCOR	1.15343	0.00183164
6760364	LCOR	1.21133	1.12909e-06
4880253	LDHAL6A	0.848057	0.000363325
1400240	LDHB	0.918438	0.00339661
2760441	LDOC1L	0.862655	0.00410957
4570255	LEF1	1.11263	0.00215159
2810601	LEF1	1.17407	2.67122e-05
840309	LEP	1.14126	0.000960451
4150575	LETMD1	1.11271	0.000372315
1850379	LETMD1	1.17539	0.000183905
4180338	LGALS12	1.17998	0.000792717
5420377	LGALS3	1.29263	3.21438e-07
6270554	LGALS8	1.12451	0.00155775
540020	LGALS8	1.13391	0.00322943
1300452	LGMN	1.15589	0.00152836
360132	LHFPL2	0.867542	0.00188261
2230091	LHPP	1.15021	0.00443122
5050113	LIG1	0.834078	0.000481908
6840435	LILRB1	1.16785	3.82767e-05
4880537	LIMA1	0.860888	4.09274e-05
1770754	LIMCH1	1.14232	0.000905821
1090739	LIMS1	1.16845	0.00443152
1110291	LINGO2	1.16218	0.000359811
5360148	LIPA	1.14944	3.77963e-06
290397	LLGL2	0.867557	0.000112623
5700040	LLGL2	0.876786	0.00075717
2510592	LMBRD1	1.14907	4.03034e-05
3420593	LMNB1	0.871469	0.000756913
7570148	LMNB2	0.870069	0.000272704
1850561	LMOD3	1.13844	0.000888165
3180609	LOC100008588	0.821388	0.000113305
6290142	LOC100008589	0.817332	1.0253e-05
870750	LOC100009676	0.804304	2.32467e-06
5130131	LOC100101116	0.886239	0.00401102
3520369	LOC100101117	0.856258	0.00176106
3840315	LOC100127925	1.1333	0.00330404
6510685	LOC100127983	0.881742	0.00289248
2900719	LOC100128062	1.20644	4.29088e-07
380497	LOC100128126	1.19521	0.000142613
70176	LOC100128196	0.913714	0.00380489
2350376	LOC100128202	1.18534	0.00241756
7550037	LOC100128242	0.88439	0.00340087
520427	LOC100128266	0.848578	1.22895e-05
10152	LOC100128266	0.875158	0.000103422
4010484	LOC100128337	0.871032	0.00216482
3130273	LOC100128423	1.13407	0.00470932
5310193	LOC100128494	0.856234	4.66025e-05
780170	LOC100128505	1.17053	1.7574e-05
7210474	LOC100128525	0.851834	0.00424361
460671	LOC100128615	0.879539	0.00128392
3990220	LOC100128675	1.28252	4.62212e-10
6450615	LOC100128809	0.854078	0.00184064
5420468	LOC100128825	0.826347	1.56279e-05
6560102	LOC100128904	1.13791	0.00462946
460546	LOC100128918	1.13873	0.00178566
7320192	LOC100129148	1.12074	0.00308008
4570113	LOC100129195	1.18441	0.00172117
5270551	LOC100129267	0.847995	2.92391e-05
1500092	LOC100129268	1.18952	0.00446565
2760356	LOC100129273	0.856181	0.00132685
150685	LOC100129410	0.89788	0.00439861
6770328	LOC100129411	0.892029	0.00283631
6620575	LOC100129522	1.25717	0.00049959
2810021	LOC100129551	0.837108	0.004307
5700367	LOC100129566	0.898318	0.00433965
6550093	LOC100129585	0.838452	2.24175e-06
2510128	LOC100129596	1.21313	0.000231194
3710279	LOC100129619	0.849149	0.000614187
4040343	LOC100129673	0.840852	1.51575e-08
4810014	LOC100129828	1.23611	6.06758e-06
1050673	LOC100129852	0.801563	0.000995732
5220092	LOC100129865	1.20143	4.41474e-05
1260671	LOC100129876	0.836986	0.00258687
1470639	LOC100129905	1.20848	0.000413929
4230288	LOC100129950	1.17191	0.000767165
4890519	LOC100130053	1.20265	0.00143992
290370	LOC100130070	0.892988	0.00176815
3420468	LOC100130107	0.870963	0.00394414
1510180	LOC100130178	0.907085	0.00285285
3440050	LOC100130236	1.15979	0.0042873
5900070	LOC100130264	1.11687	0.00128079
1770450	LOC100130301	0.869	0.00244113
1940386	LOC100130383	0.864275	0.00326548
4180504	LOC100130387	0.805854	4.52353e-07
430707	LOC100130453	1.12914	0.000742908
5890431	LOC100130513	0.875697	0.00455208
6380037	LOC100130516	0.854755	9.71614e-05
2850332	LOC100130522	0.866383	0.00206809
3140133	LOC100130550	1.12682	0.00301483
2120377	LOC100130561	0.902017	0.00134865
4390767	LOC100130563	0.858557	4.77449e-05
20468	LOC100130616	1.16097	0.00171746
5870451	LOC100130624	1.13291	0.00106283
840615	LOC100130644	1.15099	0.00383989
6200154	LOC100130707	0.873617	0.00162658
460075	LOC100130709	1.13838	0.00200466
6520672	LOC100130757	1.15255	0.00142626
4120435	LOC100130764	0.865583	0.000489983
1580750	LOC100130828	0.839157	0.000327001
6900358	LOC100130849	1.19711	0.000293635
7610132	LOC100130883	1.16283	0.000729531
130315	LOC100130900	1.12669	0.00333262
2760719	LOC100130919	1.13906	3.21527e-05
2570379	LOC100130932	0.882659	3.19859e-06
1410053	LOC100131091	0.847336	0.00186277
6590136	LOC100131096	1.19281	0.000160125
1240408	LOC100131139	1.14991	0.0032716
1090612	LOC100131149	1.17944	0.00405265
4830189	LOC100131160	1.23911	6.69875e-06
6100201	LOC100131166	0.850688	3.80759e-05
3850554	LOC100131275	0.873012	0.00204794
4250424	LOC100131277	0.88239	0.00217219
1820475	LOC100131320	0.906195	0.00490037
3930463	LOC100131452	1.20907	0.000312345
5890670	LOC100131460	0.813988	0.000710216
6380546	LOC100131471	1.12864	0.00404879
7160367	LOC100131487	1.15916	0.000426289
770220	LOC100131656	0.835476	5.16698e-05
3140195	LOC100131669	1.12142	0.00250742
3930370	LOC100131672	0.846913	0.000795903
7210026	LOC100131713	0.905664	0.000878547
3780494	LOC100131718	1.16749	0.00370846
7380053	LOC100131737	0.868613	0.00471059
6450114	LOC100131742	0.87078	0.00178463
450709	LOC100131774	0.856233	0.00376647
4200056	LOC100131785	1.11267	0.000229158
5260360	LOC100131801	1.12833	0.000174019
360468	LOC100131927	0.906694	0.00453703
3180390	LOC100131933	0.897226	0.0044082
360612	LOC100131940	0.87055	0.00118012
460377	LOC100131988	0.808608	0.000502356
4890239	LOC100131989	1.18384	0.00333677
2760327	LOC100132235	1.11314	0.00370876
6060014	LOC100132247	1.12974	0.000950404
780022	LOC100132299	1.2116	4.42305e-06
2630039	LOC100132330	0.876331	0.00315461
5260577	LOC100132345	1.1122	0.00364544
6100082	LOC100132425	0.778049	1.97754e-05
150468	LOC100132428	1.12357	0.0035759
5080600	LOC100132457	0.885158	0.000480862
4490646	LOC100132519	0.832818	0.000143994
1450541	LOC100132521	0.847578	0.000401763
3780767	LOC100132564	0.679231	4.65204e-12
2480332	LOC100132622	0.826196	0.00340938
540673	LOC100132635	0.835256	0.00148067
1090189	LOC100132686	0.879145	0.00399024
3850382	LOC100132691	0.86213	0.000287799
4290692	LOC100132715	0.883553	0.00155147
3940110	LOC100132716	0.842935	0.0017035
3390397	LOC100132727	1.14643	0.000804913
3890577	LOC100132761	1.1269	0.00422404
4810356	LOC100132769	1.11174	0.0049254
5690008	LOC100132781	1.24788	0.000842206
5090326	LOC100132795	1.13997	2.08525e-05
430131	LOC100132802	0.864326	0.00129593
4390189	LOC100132832	0.88887	0.00485404
450546	LOC100132863	0.862319	0.000638284
3930091	LOC100132885	1.14232	0.00339892
6860059	LOC100132909	1.12632	0.0037673
3130504	LOC100132918	0.85122	0.000236278
2320497	LOC100132932	1.22035	0.00398778
650768	LOC100132955	1.12554	0.00227549
2630435	LOC100132967	1.15176	0.00172437
2760209	LOC100132992	1.21873	2.61524e-06
360093	LOC100133025	0.833552	3.842e-06
7040075	LOC100133050	0.836976	0.000468143
1030037	LOC100133058	0.834307	1.4965e-05
2900242	LOC100133070	0.859004	0.00426871
2470377	LOC100133116	0.852135	0.00108317
3940288	LOC100133166	1.13577	0.00301109
610767	LOC100133185	0.909334	0.00437584
770689	LOC100133233	1.14962	0.000729446
1190196	LOC100133283	1.19443	0.000833967
770435	LOC100133315	0.875749	0.00472341
3390072	LOC100133477	0.90725	0.00119935
5490307	LOC100133542	1.1322	0.00148308
5340279	LOC100133565	0.825354	0.000195716
2480377	LOC100133580	1.15973	0.000260647
1300563	LOC100133581	0.892029	0.00182692
5910750	LOC100133596	1.12179	0.00229144
6590671	LOC100133672	1.14417	0.00481822
5310224	LOC100133678	0.906064	0.00349783
2260500	LOC100133747	1.22451	3.40111e-05
1090328	LOC100133766	1.10841	0.00416584
6760056	LOC100133800	0.836296	0.000117726
5870437	LOC100133840	1.18086	0.000124014
5310017	LOC100133851	1.16251	0.00223634
2900021	LOC100133892	1.26447	2.30657e-06
6060609	LOC100133911	1.15635	0.00235549
3060187	LOC100133923	1.2378	5.29608e-07
6770019	LOC100133944	1.12015	0.0049744
3120242	LOC100133949	0.865273	0.000323473
540441	LOC100133999	0.714937	8.94909e-07
2000161	LOC100134009	0.858423	0.00365639
7560292	LOC100134018	1.20933	0.000102216
1090114	LOC100134060	0.885812	0.00448602
3170338	LOC100134073	0.818131	7.13449e-06
[truncated: 2,466 more rows]

## Sheet: miR-193b
ProbeID	Symbol	miR-193b vs control fold_change	pvalue
2600039	A1CF	0.8851	0.00195955
2370438	A2M	1.32327	2.77313e-09
290603	AARS	0.89412	0.00299392
540255	AARS2	0.874755	0.0011883
60280	AASS	0.873156	0.00295322
7550128	ABCA10	1.13869	0.00104973
1780537	ABCA13	1.18724	8.25627e-06
4810048	ABCB10	0.791383	1.86194e-07
1070594	ABCB4	1.3859	2.91816e-12
270615	ABCC3	1.74872	3.52197e-33
7610050	ABCC5	1.15699	0.000208742
6580553	ABCC5	1.20541	4.20545e-06
4490093	ABCC9	1.15781	0.00152154
3130209	ABCD4	1.15581	0.00197036
1090543	ABCE1	0.856171	0.000170138
2190273	ABCF1	0.782636	9.8996e-11
7380113	ABCF1	0.870177	0.00133632
3440292	ABCG1	1.16644	0.00160493
3360390	ABCG4	1.16417	0.000573872
2710615	ABHD12	0.837674	0.00029255
5340450	ABHD15	1.20999	0.000855565
4880288	ABHD8	1.16128	0.000174789
5860431	ABR	0.834976	3.3776e-06
2970044	ABTB1	1.23238	1.46993e-06
3520753	ACAA1	1.16766	0.000434949
2190414	ACACA	0.887403	0.000835673
2230678	ACACB	1.19465	1.93441e-05
3370136	ACAD11	1.12658	0.00238461
730671	ACAD8	1.25475	1.45253e-06
2470279	ACADM	1.3597	7.61265e-09
1170647	ACADVL	1.12334	0.000229161
7330753	ACAT2	0.829928	9.58605e-05
5890112	ACBD3	1.17549	7.79466e-05
870349	ACBD6	0.830838	4.7065e-06
3390379	ACCS	1.19953	5.59317e-05
4860204	ACIN1	0.90767	0.00208351
2450608	ACO1	0.875561	0.000179813
6290059	ACOT2	0.826073	5.553e-07
1500152	ACP1	0.86569	2.96692e-05
7050082	ACP5	0.865802	0.0027708
4670671	ACP6	1.1847	7.42257e-08
3800538	ACPL2	0.84723	1.861e-05
5720537	ACPL2	0.856746	1.65095e-06
2680725	ACPP	1.35039	3.78372e-07
3850192	ACRC	1.21358	4.05627e-05
3930593	ACSL3	1.14289	9.41155e-05
3440367	ACSL3	1.19625	0.000721595
1580524	ACSL3	1.22016	3.30027e-12
3840632	ACSM3	0.853857	0.00229448
5220377	ACSS1	1.20752	0.000439783
4490524	ACSS2	0.842302	9.18729e-08
4670544	ACSS2	0.885154	0.000190275
6480059	ACTA2	1.36127	8.94252e-14
4610390	ACTB	0.870001	7.51836e-07
5570132	ACTB	0.911329	0.000659187
5390008	ACTL6B	1.16118	0.00102666
830348	ACTN3	1.14375	0.00152941
4280561	ACTR1A	0.911797	0.000104323
2750403	ACTR3B	1.11116	0.00311298
2690670	ACTR5	0.81642	0.00109074
1580168	ACTR6	1.12404	0.000520753
1400341	ACY1	1.18646	0.00017664
7210192	ADA	0.851265	2.06487e-07
1260661	ADAM11	1.15025	0.00269827
3440452	ADAM15	1.18304	2.42675e-05
6480131	ADAM15	1.22968	0.000592676
2690368	ADAM21	1.12608	0.00129171
540195	ADAM5P	1.22044	0.000540261
2120364	ADAMTS3	1.21319	0.00160034
6180332	ADAMTS5	0.882047	0.0016785
780678	ADAMTSL4	1.15272	0.00033624
7330097	ADARB1	0.827598	1.82227e-07
2230253	ADAT3	0.869404	0.00121817
130707	ADC	1.13362	0.00168067
1780647	ADCK2	0.821033	8.28602e-07
4290053	ADCK4	0.880778	0.00139706
3800050	ADCY3	0.807789	2.09111e-10
3060100	ADCY9	0.854133	0.000327356
3420747	ADD3	1.30288	8.64993e-08
1990468	ADD3	1.4316	2.48409e-15
1010477	ADD3	1.48065	1.17592e-16
6620278	ADI1	0.850861	0.000184716
5670465	ADM	0.653724	2.39203e-18
7330270	ADNP2	0.830984	1.58712e-05
5550619	ADPGK	0.841796	0.000515056
3390735	ADPRHL1	1.13	0.00158764
6020333	ADSS	0.853193	0.00046437
5960097	ADSS	0.918118	0.00286382
4900703	ADSSL1	0.881449	0.0019405
6580711	AEBP1	0.797673	1.52648e-06
6180176	AES	1.22264	4.54344e-07
1230458	AES	1.25456	5.7011e-11
20154	AFAP1L1	0.841797	0.00028591
6620711	AFAP1L2	1.16914	1.04005e-05
4590133	AFAP1L2	1.23859	5.1243e-09
2360189	AFF4	0.856644	0.00191436
5570543	AFTPH	1.14917	0.000226257
130064	AGA	1.27655	5.19605e-11
1850075	AGBL5	0.806242	8.49932e-12
3440025	AGPAT4	1.13937	0.000196878
2060477	AGPAT9	1.18684	3.16803e-06
6370500	AGRN	1.27874	6.1646e-06
2850301	AGT	1.20853	0.000758693
940040	AGTR1	1.13262	0.00362718
4610220	AGTRAP	1.1795	4.46361e-05
1230196	AHCTF1	1.12605	0.0027357
5860253	AHI1	1.1919	1.96029e-05
5260594	AHNAK2	1.46244	1.06356e-11
4880561	AHSA1	0.778684	1.93012e-10
1170220	AHSA2	1.1963	4.59922e-05
4640445	AIDA	0.845103	2.18176e-05
1410021	AIF1L	1.16196	7.78911e-05
4010647	AIF1L	1.25129	8.81894e-07
3290341	AIFM1	1.20535	0.000158993
6960056	AIMP2	0.751023	1.1848e-13
5820386	AIRE	1.12418	0.000961286
1300647	AJAP1	0.790491	1.50933e-07
5130162	AK1	1.12602	0.00413903
1990491	AK2	0.920621	0.00321445
160148	AK3L1	0.844554	4.12185e-07
4610554	AK3L1	0.854866	0.0030903
1470681	AK3L1	0.882653	0.00202114
1510224	AKAP6	0.885887	0.00476213
5340593	AKAP8L	1.15781	0.000463111
5690202	AKIRIN2	1.14567	0.00286784
1500504	AKR1A1	1.1254	0.000229605
5340129	AKR1C2	0.621049	9.10586e-17
7210632	AKR1C3	0.810194	2.90486e-08
3120598	AKR1C4	0.660577	2.53865e-16
5860347	AKR1D1	1.10546	0.00233426
2470619	AKT1	0.900251	0.00253313
4480338	AKTIP	1.16292	2.24835e-05
5860278	ALAS1	1.15818	0.00363996
1230376	ALAS2	0.841645	0.0038344
2070575	ALCAM	0.852163	8.33147e-05
2360551	ALDH1A3	1.38605	9.40735e-16
4920148	ALDH1A3	1.412	6.38082e-18
1240379	ALDH1B1	0.797496	6.13063e-06
2650204	ALDH1B1	0.852723	0.0016897
840253	ALDH2	1.23698	1.30107e-07
460746	ALDH3A2	1.28255	4.89594e-10
2970356	ALDH3B1	1.29253	2.32967e-08
5820373	ALDH6A1	1.18695	2.70037e-05
70102	ALDH7A1	1.12373	3.67313e-07
4150544	ALDH7A1	1.24741	2.21069e-07
1820044	ALDH9A1	0.780283	3.65873e-09
7330544	ALDOC	0.777544	1.18973e-09
1110241	ALG10B	1.12555	0.00352977
6940735	ALG12	0.790224	1.1897e-08
2650167	ALG3	1.11799	0.00300314
6960243	ALG6	1.40014	1.05072e-14
4850632	ALG8	1.11713	0.00238723
2970296	ALG8	1.17845	3.26482e-05
6250431	ALK	1.20956	0.000938617
1400209	ALKBH5	0.805351	4.15471e-10
670360	ALKBH6	1.12342	0.00426471
5130736	ALMS1	1.14208	0.00465059
1450719	ALOX15	0.887979	0.00359139
2900639	ALOX15B	0.823574	0.000230459
540390	ALPK1	1.34738	7.82729e-07
110521	ALX1	0.773082	4.22093e-08
5050167	AMAC1L3	1.21361	0.00456176
5870286	AMACR	1.22304	1.02529e-08
3130154	AMACR	1.2974	7.3056e-05
520544	AMACR	1.49491	2.89804e-16
7100093	AMMECR1	1.16229	0.00123341
450176	AMMECR1	1.21535	2.24406e-05
2340601	AMMECR1	1.36885	2.0126e-15
4070164	AMY1B	1.25111	0.00292223
10220	ANAPC11	0.902332	0.001616
6250382	ANAPC13	1.12509	0.00153725
3930392	ANG	1.21049	1.28993e-05
7650672	ANGPTL2	0.783239	5.64605e-13
4610433	ANGPTL4	0.822584	3.2922e-05
1450672	ANK3	1.1564	0.00339611
1850709	ANK3	1.36948	1.84284e-05
450300	ANKFY1	0.798681	1.72421e-10
5130274	ANKH	1.17115	0.00152199
2360671	ANKLE2	0.845656	1.95889e-06
7400114	ANKRA2	1.16714	0.000509783
1170630	ANKRA2	1.16752	0.00141515
6560112	ANKRD1	1.31201	9.77952e-09
6900674	ANKRD10	1.24886	4.02642e-07
3370274	ANKRD11	0.818266	7.31718e-09
4810053	ANKRD13C	0.883919	0.00189822
650008	ANKRD16	0.891807	0.00330712
840333	ANKRD2	0.896624	0.00322435
4490414	ANKRD21	1.18528	0.000437758
2760563	ANKRD28	0.821294	1.02271e-05
360064	ANKRD28	0.879345	0.00390886
1500358	ANKRD29	1.13126	0.000303493
4860707	ANKRD33	1.17329	5.15483e-05
150730	ANKRD36	1.13076	0.00379351
240682	ANKRD37	1.34987	8.3538e-13
6220553	ANKRD39	0.704979	1.43112e-09
2340598	ANKRD54	0.857992	6.25255e-05
6100113	ANKS1B	0.842404	0.00198162
6450669	ANLN	0.80243	1.17469e-08
6350397	ANO1	1.27343	2.53138e-07
3850053	ANP32B	0.893294	0.000624652
6980328	ANP32C	1.15348	0.00124546
10685	ANTXR2	1.09984	0.00411352
1050242	ANXA10	1.13478	0.0034206
5900735	ANXA11	0.683131	4.9374e-15
1300274	ANXA11	0.776515	4.83263e-08
4780615	ANXA2	1.12147	0.00326855
3370202	ANXA2P1	1.24691	1.64814e-05
2810411	ANXA2P3	1.18799	0.0022334
240594	ANXA3	0.832043	0.00155344
1070451	ANXA5	0.835274	9.95234e-08
2490682	ANXA8	1.12126	0.00182941
1580259	ANXA8L1	0.859581	0.00150397
1850593	AP1G1	1.19498	1.65603e-06
2190241	AP1M1	0.887192	0.00119573
1170041	AP1M2	1.14836	0.0018897
1070192	AP1S2	1.10963	0.00459664
240187	AP2M1	0.780963	6.67285e-07
840148	AP2M1	0.853241	2.60195e-05
4210612	AP3D1	1.15871	0.00116962
2750286	AP3S2	0.886528	0.00195508
1820324	APAF1	0.811591	0.00113654
7560243	APBA2BP	1.23279	7.5192e-05
4070014	APBA3	1.09862	0.00382131
4120279	APBB3	1.23039	1.88473e-10
3120309	APEX1	0.891318	0.00460079
6200202	APIP	0.869759	0.000587467
3060717	APLP2	1.18983	0.000736732
3170068	APOBEC3B	0.851244	0.000631187
5340403	APOBEC3F	1.21001	0.000329802
4120369	APOBEC3G	1.36728	4.7448e-07
1190026	APOBEC3G	1.48716	1.52591e-13
7150634	APOD	1.43056	6.36025e-19
650110	APP	1.198	0.000255423
3370577	APP	1.25484	2.31664e-09
4180100	APPL2	1.1973	2.93171e-05
160494	AQP9	0.896494	0.00114738
2680446	ARF3	0.697302	1.12144e-07
510300	ARF6	0.806252	0.0010449
6480082	ARHGAP1	1.11139	0.000561213
1570193	ARHGDIB	0.503606	4.95667e-32
730561	ARHGEF10L	0.842228	0.00295158
4120411	ARHGEF2	0.81312	9.72575e-12
4150356	ARHGEF5	1.21954	3.20367e-05
770703	ARHGEF6	1.13197	0.000413368
6280411	ARID1A	0.848821	4.0202e-05
7100044	ARID2	0.864254	0.000523754
2470603	ARID4B	0.822264	3.7427e-05
1010682	ARIH2	0.86909	0.000590283
4860468	ARL1	1.21164	4.06526e-08
5670494	ARL15	1.167	0.000254276
3290739	ARL2	1.14729	1.58827e-05
7150671	ARL3	0.889892	0.00113925
6270195	ARL5A	1.39666	1.76955e-24
2630209	ARL5A	1.51147	3.48952e-16
1710753	ARL5B	1.15947	0.00113609
2340564	ARL5B	1.17765	0.000130727
2690047	ARL6IP1	0.684855	1.94732e-14
5960324	ARL6IP1	0.752654	9.00136e-07
670382	ARL6IP6	0.846475	0.00105209
730020	ARMC7	1.23926	2.87237e-08
2510575	ARMC8	0.853605	0.00070822
1580619	ARMCX5	1.21567	1.42174e-05
4490215	ARMCX6	1.1594	0.000167467
4180307	ARNT2	1.74699	6.25058e-23
7150519	ARNTL	1.22581	2.5593e-05
130717	ARPC1B	0.851772	0.000435888
7380193	ARPC3	0.862862	2.03274e-05
2600754	ARPM2	0.793769	2.10128e-06
4560301	ARPP-21	1.19632	9.46805e-06
1690561	ARPP-21	1.20642	1.82412e-05
6580689	ARSD	1.22695	9.8715e-07
2640725	ARSJ	0.815562	2.28277e-07
1500246	ARV1	1.16808	2.3868e-05
940164	ASAP1	0.724268	4.56356e-08
6840129	ASAP1	0.806085	4.13007e-09
7000072	ASAP1	0.809184	6.02274e-08
2190709	ASAP3	0.720118	2.63289e-13
130110	ASB9	0.861989	3.34032e-05
4890376	ASCC3	0.824979	0.000389933
4810239	ASH1L	1.20402	0.00262089
3460474	ASIP	0.872366	0.00229841
6760619	ASMTL	0.791138	4.75287e-06
1440088	ASPHD1	1.19902	2.82461e-05
6130441	ASPM	0.81692	4.2459e-06
2640544	ASS1	1.24337	0.000303492
5260221	ATAD1	1.35237	3.30731e-14
5340551	ATAD1	1.50728	1.47072e-19
3520427	ATE1	1.19093	0.00021888
3460309	ATF4	0.892276	0.00010443
5420343	ATF6	1.09168	0.00340614
1780360	ATF6B	0.884896	0.00133103
2480075	ATF7IP2	1.13112	0.0010569
5340603	ATG10	0.896105	0.00414773
2760491	ATG16L1	1.28231	1.07487e-11
3420347	ATG16L1	1.36948	1.36695e-09
4200008	ATG2A	1.15364	0.00246825
620168	ATG4A	0.802798	1.88735e-05
6060358	ATG4A	0.871473	0.00139744
3840376	ATOH8	0.843296	3.22476e-05
5560131	ATOX1	1.15392	2.50071e-05
1580301	ATP10A	0.825709	0.000177179
6060482	ATP1B1	0.797942	1.62917e-06
1940053	ATP2A2	0.897844	0.00112727
1010598	ATP5F1	0.716144	7.58907e-18
4060326	ATP5F1	0.817129	4.20363e-08
5870446	ATP5G1	1.17285	9.97614e-06
7330612	ATP5G2	0.895295	0.000333014
4290300	ATP5H	1.13888	3.19273e-06
1580603	ATP5I	1.1478	2.0401e-06
4560246	ATP5I	1.21467	4.1928e-07
2120100	ATP5S	1.11995	0.00464342
1990274	ATP5SL	0.764391	9.99422e-12
6590201	ATP6AP1	1.11338	0.000971351
7560097	ATP6AP2	1.16651	2.52016e-06
1660215	ATP6V0A1	1.24647	2.98855e-09
5290243	ATP6V0A4	1.31382	7.8459e-11
2360138	ATP6V0C	1.18657	1.72945e-06
6180088	ATP6V0E2	1.19262	8.68041e-06
7050131	ATP6V1A	1.19231	1.20429e-07
6290239	ATP6V1B1	1.15411	0.0030563
6650017	ATP6V1B2	0.726863	7.10868e-22
1260538	ATP6V1G2	1.18189	6.52337e-06
6960168	ATP8B2	0.872087	0.00223629
6480630	ATP9A	1.40038	1.51126e-19
2120209	ATP9B	1.17273	0.00116448
7210438	ATRIP	0.861476	7.67029e-05
6550181	ATXN10	1.13581	0.00399924
6660598	ATXN2L	0.876009	0.00136543
5900220	ATXN3L	0.871457	0.00190988
2350615	ATXN7L1	0.842269	0.00209261
7330180	AUH	1.21948	0.00159059
4730605	AURKA	0.831501	3.31995e-09
5420309	AURKA	0.866087	3.86699e-05
6770026	AURKB	0.775594	3.19653e-09
5550398	AXIN1	0.850243	5.97047e-05
4640403	AXL	0.831512	2.10169e-06
6480703	AXL	0.846442	2.13437e-07
7560041	AXUD1	1.19103	8.23516e-06
5490348	AZI2	1.1232	0.00260719
3990523	AZIN1	0.849196	0.000123673
4890487	B2M	1.20471	0.000316175
150377	B3GALT5	1.12911	0.00250022
3460386	B4GALT1	1.20511	0.00210979
510379	B4GALT2	0.841574	0.00172223
2000646	B4GALT4	0.807034	1.83157e-09
4010553	B4GALT6	1.41575	1.99526e-10
6060594	B9D1	1.4629	1.23678e-13
2680470	BAIAP2	1.16456	0.0016977
70767	BAIAP2	1.20728	4.9349e-05
6280605	BAIAP2L2	0.87344	2.72497e-07
150767	BANF1	0.861817	2.43425e-07
3780450	BANP	0.860634	0.00039379
380373	BANP	0.86101	2.00561e-05
5080561	BARD1	0.852841	1.78477e-05
4830253	BAT2L	1.20969	0.00010514
3520092	BAX	0.775209	4.12015e-10
4490538	BAX	1.16912	0.00257412
940288	BAZ1A	0.874493	0.00019995
4280347	BAZ1B	0.750418	5.54812e-13
450075	BAZ2B	1.18357	4.111e-06
3440364	BBC3	1.18731	0.00208952
5550554	BBS1	1.18023	8.24558e-05
1410246	BBS2	1.14496	0.00476736
3170326	BBS5	0.81002	0.00110096
2690273	BCAP29	1.23422	6.02144e-05
6250564	BCAP29	1.27039	9.24923e-09
10044	BCAP29	1.28803	3.86828e-09
2710746	BCAR1	0.802016	9.73616e-05
7610575	BCAS2	1.13892	0.000284534
7650524	BCAT1	0.768979	9.9886e-10
6560497	BCAT2	0.786671	7.36767e-09
5270156	BCCIP	0.783324	1.55069e-05
1450386	BCCIP	0.846082	1.79356e-05
990598	BCCIP	0.886469	0.00112866
7400246	BCDIN3D	1.23295	8.79505e-06
6580450	BCL11A	1.19973	0.000404342
6420379	BCL2L12	0.728228	1.50315e-15
7550753	BCL2L12	0.847305	2.73121e-05
7200452	BCL2L13	1.15353	2.00692e-05
3170767	BCL2L14	0.844179	0.00196466
6280458	BCL6	1.18668	3.51381e-06
6400619	BCL9	0.742794	2.98539e-07
510576	BCOR	0.85461	3.74956e-05
4070296	BCORL1	1.20389	0.00241635
5960411	BCYRN1	0.862912	0.000126573
1690379	BECN1	1.13663	0.00146294
4540398	BEND5	0.830461	0.0009268
580279	BEND7	0.865977	0.000851636
5550634	BEX1	0.846556	0.000497431
6480468	BEX1	1.13571	0.00192417
2370364	BFSP1	1.19565	7.73112e-06
460767	BGN	0.844733	2.35785e-08
2640735	BHLHB2	1.10645	0.000771569
6220767	BICD1	1.17775	0.000100593
3060255	BIRC3	1.18853	2.37329e-05
1230682	BIRC5	0.86461	8.80445e-05
2690441	BIRC7	0.777757	0.000181969
4920563	BIRC8	0.883326	0.00263683
4220270	BIVM	1.12181	0.000234255
1090367	BIVM	1.29357	3.15425e-09
2690524	BLCAP	1.24887	2.1239e-06
4880482	BLMH	0.760705	2.40716e-05
3140100	BLNK	0.864629	0.00466597
1450377	BLOC1S1	1.1907	0.00377087
6130020	BLZF1	1.19293	0.000188447
6380692	BMP1	0.834969	0.00047819
5570324	BMP1	1.1683	9.985e-05
4280577	BMP2	1.22612	2.8827e-05
6980064	BMP6	1.2361	2.1137e-07
4570279	BMP8B	1.1647	0.000581832
3290441	BMPR1A	0.771301	2.16114e-07
1510349	BMPR1B	0.845595	0.000136655
1260037	BNC1	0.878764	0.00157678
2640192	BNIP3L	1.32658	2.16904e-09
620047	BNIP3L	1.3274	3.41091e-06
1660435	BOP1	0.8881	2.16597e-05
4230259	BRCC3	0.784082	6.70642e-06
1010747	BRD8	0.841558	0.00312522
2190563	BRD9	0.891973	0.00149751
160437	BRI3BP	0.723749	2.98837e-10
6450474	BRI3BP	0.725368	7.35483e-16
6840348	BRI3BP	0.819781	6.01906e-06
2120445	BRIX1	0.854405	5.17623e-05
3140039	BRMS1L	0.868563	0.00390424
6940242	BRPF1	0.849303	3.11531e-06
4480280	BRPF3	0.85343	0.000408265
4890598	BRSK1	1.11637	0.00185001
6290307	BRUNOL5	0.862984	0.00477956
1050553	BRWD1	0.849436	0.00115084
5560136	BRWD2	1.20883	0.000117472
6900224	BSCL2	1.17124	1.36902e-07
4900674	BST2	0.815829	5.97729e-05
5690102	BTBD16	1.21351	1.79616e-05
6900307	BTBD6	0.874392	0.000331398
4730369	BTG1	1.41195	6.24523e-14
4920053	BTG3	0.833092	2.14067e-06
2070224	BUB1	0.770066	2.98888e-12
1090047	BUB1B	0.860166	0.000470381
50487	BUD13	0.822149	9.28119e-07
4490706	BUD31	0.882406	0.000269819
4860356	BYSL	0.876762	0.00108286
4760148	C10orf25	0.876194	0.00198513
4390047	C10orf30	0.811396	0.000585551
1400220	C10orf31	0.858766	0.000782423
1030278	C10orf33	1.21108	2.66738e-08
2510253	C10orf35	1.2019	0.00026705
4070598	C10orf46	1.18639	2.30894e-05
6620292	C10orf54	1.16844	9.46333e-05
6510368	C10orf6	0.858569	4.85964e-06
730593	C10orf76	0.746098	1.47066e-10
5570300	C10orf78	1.15749	0.0016156
4560470	C10orf90	1.22165	7.57733e-07
6270112	C11orf17	0.860762	0.000516709
4900373	C11orf21	0.839998	0.000295871
3840736	C11orf46	0.860172	0.000408631
3850438	C11orf49	0.848033	0.00107093
6840100	C11orf51	0.752578	1.05434e-09
290035	C11orf59	1.17515	2.00874e-07
7100554	C11orf61	0.823312	0.000162092
6040382	C11orf63	1.22197	4.87524e-06
620246	C11orf65	0.857317	0.000403174
780440	C11orf73	1.14504	0.00197148
3830021	C11orf73	1.14814	0.00256367
1580477	C11orf74	1.19273	0.000323956
2570019	C11orf82	0.889402	0.00207154
460397	C11orf83	0.812088	0.0001961
3290379	C12orf23	1.42847	4.11379e-10
6020661	C12orf26	1.30405	1.31252e-11
2360601	C12orf30	0.840887	0.00428589
6660753	C12orf41	0.872103	0.000272635
50414	C12orf43	0.778207	9.96387e-07
580014	C12orf43	0.887633	0.000361318
990136	C12orf48	0.817443	6.30172e-10
4900753	C12orf52	0.924441	0.00493987
6040452	C12orf56	1.17336	2.28932e-05
1050592	C12orf64	0.880938	0.0021329
2320392	C12orf65	0.868595	0.0040622
2850286	C13orf18	1.19325	8.8317e-06
4180133	C13orf3	0.768858	7.50159e-08
3170187	C13orf37	0.880507	0.000545458
1450603	C14orf106	0.871433	2.25289e-05
5890608	C14orf129	1.21081	0.00056554
4780053	C14orf135	0.861202	0.000710742
610523	C14orf142	1.28113	1.24126e-08
1410050	C14orf147	1.28059	4.72641e-11
7160747	C14orf153	1.14169	0.000464792
130020	C14orf159	1.26624	1.09483e-08
2370402	C14orf167	1.17972	0.000326497
6510634	C14orf169	0.836438	4.95652e-06
5960768	C14orf173	1.13473	0.00186847
3290593	C14orf174	1.1677	0.00120821
5890468	C14orf43	0.860795	0.000230448
2850176	C14orf72	1.45911	1.67552e-15
3390551	C14orf78	1.64725	1.46161e-15
3180445	C14orf79	1.19295	7.72495e-05
7100008	C14orf80	0.766236	1.68478e-08
2340528	C15orf23	0.712233	1.49873e-10
6270452	C15orf23	0.83452	0.000208008
6580008	C15orf27	0.866285	0.000889533
870110	C15orf39	1.23232	0.000284407
2230156	C15orf52	1.26315	1.42622e-10
5960014	C15orf57	0.800492	9.14354e-11
290152	C16orf35	1.17799	0.00223055
2370414	C16orf42	0.737684	9.52901e-15
70152	C16orf46	0.89011	0.000844554
2750360	C16orf57	1.14472	0.00486947
6940647	C16orf58	1.19882	1.38239e-10
6400025	C16orf61	0.874647	7.05228e-05
1170719	C16orf62	1.12678	0.00462638
6520497	C16orf63	1.12885	0.000222351
4760433	C16orf7	1.26053	4.69914e-07
4540072	C16orf75	0.881991	0.00111403
60220	C16orf79	1.21177	6.36173e-05
3140653	C16orf86	1.17399	0.0001423
1010575	C16orf87	0.85047	0.000831695
6590386	C16orf89	0.814647	0.00054561
4070424	C16orf93	1.16558	0.000213356
7550315	C17orf108	1.16524	0.000304327
780070	C17orf39	0.880387	0.000684716
6580129	C17orf48	1.16602	1.95362e-05
4570224	C17orf53	0.804526	1.49443e-06
650168	C17orf58	0.860214	0.000104051
2340521	C17orf61	1.21916	7.19184e-11
4540064	C17orf70	1.34245	8.03918e-11
2490377	C17orf71	1.13651	0.00290002
3390477	C17orf79	0.796979	3.96689e-07
3180343	C17orf85	0.85529	0.000161851
940300	C17orf90	1.17456	3.60684e-08
6110767	C17orf90	1.26537	0.000639449
5290161	C17orf91	1.27739	3.20762e-07
4640161	C17orf97	1.23322	1.08336e-05
2640142	C17orf97	1.28708	1.66815e-06
3140110	C18orf10	1.15093	9.49747e-05
3450300	C18orf19	0.903115	0.00337883
2940201	C18orf32	1.21546	0.000201699
4290377	C18orf45	1.19131	7.78141e-05
2760520	C18orf54	0.809658	8.19941e-05
4900609	C18orf55	0.846988	1.19072e-05
1450682	C18orf56	0.735449	3.94865e-16
1030458	C19orf10	0.802451	1.43613e-05
6380681	C19orf12	1.0964	0.00456254
4730356	C19orf31	0.894514	0.00131245
630470	C19orf33	1.15142	0.00441612
6960035	C19orf4	1.25684	0.000380572
6580202	C19orf43	0.856671	3.27159e-05
1470358	C19orf43	0.857563	6.53237e-06
1850201	C19orf46	0.85065	0.00130106
6290253	C19orf52	0.877365	0.000329828
3460184	C19orf53	0.864874	8.98321e-07
4280193	C19orf6	1.18265	0.000904698
2760259	C19orf62	0.870973	0.00450357
3610768	C19orf62	0.891115	6.07267e-06
5220204	C19orf66	1.17364	0.000136543
4010341	C19orf75	0.881028	0.00429315
6020377	C1GALT1C1	1.15849	0.000208539
5390288	C1GALT1C1	1.23668	9.79364e-07
7100021	C1orf106	0.802516	1.59954e-06
620433	C1orf122	1.20002	4.37218e-05
5720414	C1orf123	0.844501	1.89758e-06
380441	C1orf125	0.874014	0.00389016
150129	C1orf135	0.7934	1.39019e-10
7050719	C1orf162	1.13189	0.000322665
2810022	C1orf163	0.847155	0.000142937
6370358	C1orf168	0.859619	0.000934488
6350451	C1orf174	0.80939	2.80308e-07
3870112	C1orf19	0.816868	1.37637e-09
1260576	C1orf198	0.865673	0.0015482
5360475	C1orf213	0.884786	0.0044716
3370768	C1orf24	0.861057	6.63778e-05
3290017	C1orf26	0.819112	0.000142741
2360598	C1orf31	0.79759	6.06187e-10
6450273	C1orf41	0.870525	1.34828e-05
6350292	C1orf50	0.89034	0.000225658
2600278	C1orf54	1.13009	0.00373252
1010435	C1orf55	0.758626	9.40823e-12
4390014	C1orf58	1.1411	0.00013031
6650121	C1orf71	1.16203	2.15053e-06
2690215	C1orf77	0.848047	1.08286e-06
2640086	C1orf85	1.10715	0.00100668
7330653	C1orf86	1.19443	1.10744e-05
1570564	C1orf86	1.23107	3.2436e-07
5420129	C1orf88	1.1916	0.00255038
4780349	C1orf9	1.18477	0.000126078
4830128	C1orf96	1.19331	0.00228853
6510360	C1orf97	1.24379	2.30692e-05
6020315	C1orf97	1.32848	1.20401e-07
7200392	C1QBP	0.786237	6.85509e-08
5090079	C1QTNF1	1.30234	1.1458e-08
5810424	C1RL	1.2544	1.55286e-05
1400601	C20orf100	0.812563	1.82942e-06
770561	C20orf108	1.45551	5.43628e-16
7400689	C20orf11	1.19742	4.45683e-07
2810082	C20orf111	0.876026	0.0018484
290132	C20orf117	0.890024	0.00196219
5130167	C20orf194	1.1452	0.00238491
2480064	C20orf199	0.896162	0.00147591
4560554	C20orf24	1.16754	0.00059029
2750647	C20orf27	1.11147	0.00108338
1110541	C20orf30	1.12605	0.00188986
450133	C20orf70	0.853964	0.00339672
5960736	C20orf72	0.908996	0.00219
5960397	C21orf126	0.882646	0.00278778
5080343	C21orf129	1.21274	1.53431e-05
5050376	C21orf33	1.13313	0.000220105
60041	C21orf51	1.10047	0.00386795
1110349	C21orf57	1.14179	0.00140439
6380187	C21orf57	1.19582	0.000240797
70471	C21orf58	0.854095	0.00150233
7560612	C21orf58	1.21237	4.70946e-05
3310307	C21orf63	0.823602	0.000855327
620440	C21orf70	0.864103	0.00168155
3290575	C21orf87	0.880804	0.000685363
6220402	C21orf93	0.837439	0.000186042
6960278	C22orf33	0.824012	0.00155732
2100730	C2orf27B	0.837989	0.00137683
5700523	C2orf29	0.860789	0.000565561
2350142	C2orf32	0.872514	0.00106857
3140113	C2orf40	1.20056	0.00388362
7610392	C2orf63	1.19921	1.00197e-05
4920521	C2orf68	1.21825	3.07205e-07
6560356	C2orf69	1.12409	0.00135644
5570671	C2orf80	1.31218	0.000147698
2000546	C3orf10	1.12188	0.00386067
6650079	C3orf14	0.870479	0.000131121
3130487	C3orf22	1.16547	0.00115519
3850661	C3orf23	0.848825	0.000638676
610273	C3orf35	1.18992	0.000680835
1500762	C3orf37	0.849445	6.60689e-05
3940079	C3orf52	1.27679	5.95522e-05
2030687	C3orf59	0.833424	8.46622e-08
4210102	C3orf75	0.847458	2.29457e-06
1850500	C3orf75	0.87438	0.000713673
1450239	C4orf16	1.21729	4.13864e-07
5720020	C4orf18	0.858867	0.000158148
5550176	C4orf22	0.832096	0.000282817
290368	C4orf32	1.15619	0.000846489
2230376	C4orf34	1.30396	1.03041e-09
6900301	C4orf34	1.57024	1.26816e-09
1850066	C4orf47	1.13515	0.000695442
1770491	C4orf6	1.12682	0.00424884
1340241	C5	1.10912	0.00197364
2940725	C5orf22	0.833045	4.71764e-06
4540241	C5orf32	1.16706	0.00424316
770102	C5orf34	0.862222	0.00205374
2190619	C5orf4	1.15847	0.00437353
1690240	C5orf4	1.17777	0.00104366
6860228	C5orf41	1.11149	0.00287165
5810273	C5orf53	1.48031	8.10801e-11
6020687	C5orf56	0.848746	0.0003578
2630121	C6orf118	0.839786	0.00432795
5560703	C6orf120	1.21013	2.06376e-06
6840370	C6orf126	1.21457	9.63779e-08
70242	C6orf132	0.852406	0.000474803
6100326	C6orf134	1.14287	0.00468976
3450632	C6orf141	1.42328	9.4461e-09
3130577	C6orf153	0.891062	1.05336e-05
3930671	C6orf170	1.16129	0.000946769
540215	C6orf173	0.830282	7.51929e-05
4040187	C6orf190	0.874937	0.00158315
160333	C6orf192	0.889105	0.000387408
3710465	C6orf211	1.14368	0.00131724
2370239	C6orf25	0.815936	2.10264e-05
7150017	C6orf48	0.861367	1.90311e-05
6040156	C6orf52	1.14632	0.00125687
5860754	C6orf62	1.11742	0.000463879
5870215	C6orf62	1.16875	0.000705381
430309	C6orf66	0.843803	0.000146153
5050021	C6orf70	1.23903	9.74684e-06
3310181	C6orf89	1.1993	9.56616e-05
4810382	C7orf20	0.846493	0.00211342
2900504	C7orf20	0.859442	0.000107565
360050	C7orf27	0.880312	0.00054436
3310136	C7orf28B	1.11932	0.00214016
1240592	C7orf47	1.13174	0.000429661
4590615	C7orf59	1.12903	0.00326126
7160414	C7orf63	1.22197	0.000154991
5260551	C8B	0.844367	0.000236712
5360390	C8orf37	1.20782	2.50255e-05
6480202	C8orf38	0.828245	5.77859e-06
6130433	C8orf40	1.25233	4.79147e-08
4860164	C8orf51	1.13958	0.00233629
2510768	C9orf102	0.852986	1.16203e-05
2470528	C9orf116	1.25589	4.61948e-07
2120161	C9orf116	1.27983	8.11201e-08
70753	C9orf123	1.13908	0.000181605
1010538	C9orf140	0.811857	4.13784e-05
1010470	C9orf140	0.891804	0.00166114
1170019	C9orf16	1.33256	4.53708e-08
6450162	C9orf169	1.13214	0.000673945
5130414	C9orf23	1.32175	8.77787e-13
160307	C9orf3	0.801218	9.91553e-06
5260538	C9orf30	0.562628	1.65373e-23
1050050	C9orf45	1.14471	0.000600812
6520661	C9orf46	1.12219	0.00194282
7380367	C9orf69	1.18823	8.17177e-07
1990477	C9orf7	0.817029	0.00403658
5090072	C9orf80	1.1738	0.00383017
5860709	C9orf9	1.25322	1.42617e-06
3610040	C9orf93	1.27215	0.000202628
5220482	CA11	1.19103	0.00020091
870630	CA2	0.886453	0.00173127
6040626	CA9	0.768787	4.0226e-05
7000017	CAB39	0.875608	7.71485e-05
4050411	CABLES1	0.853949	0.000458068
5900192	CACNA1C	0.822048	0.0029642
7510670	CACNA1C	1.16661	0.00135336
5810221	CACNA2D4	1.2181	0.000103961
7100154	CACNB2	0.797498	0.00353899
6580112	CACNG2	1.15448	8.32935e-05
5890736	CACYBP	0.848345	1.99027e-05
1170445	CADM1	0.834473	0.00287955
6420019	CADM4	1.12153	7.22221e-05
5860039	CALB2	1.12314	0.000538835
5720463	CALHM3	1.17505	0.000726336
1660477	CALM1	1.19104	1.91909e-05
2750184	CALM3	0.871137	1.02202e-05
4560274	CALN1	1.22244	0.000502664
4780113	CALN1	1.2763	0.000333484
4060008	CAMK2N1	1.28721	3.6032e-12
6280209	CAMSAP1L1	1.16843	0.000193071
840209	CAMTA2	1.16444	0.000423003
240162	CAND1	0.909846	0.0048266
1070402	CANX	1.27284	2.75137e-08
5860477	CANX	1.48206	2.07132e-13
3840367	CAPG	1.2617	1.01282e-08
6760661	CAPN5	1.20367	3.5412e-08
2120379	CAPN6	0.798233	0.00088744
2060347	CAPN9	1.16666	0.0015164
5290500	CAPNS1	1.29352	2.49875e-11
7550041	CAPNS1	1.29951	3.85268e-07
1980202	CAPRIN2	1.3251	1.83779e-08
6760450	CAPS	1.20633	3.58244e-06
2650474	CAPS	1.21527	1.22215e-05
1450671	CARD11	0.814526	0.000317418
1230348	CARHSP1	0.810938	4.43167e-13
4210719	CART1	0.703749	8.661e-18
540041	CASC1	1.18796	3.69002e-05
2970463	CASC3	0.862386	0.000950429
4570026	CASP2	0.875345	0.000933862
3360059	CASP2	0.885587	0.000124765
5550709	CASP6	1.1497	0.00124473
6370441	CASP7	0.819503	4.55431e-06
5290465	CASP7	0.895612	0.00286371
670161	CAST	1.24259	1.19217e-08
1070215	CAV1	0.663174	2.8172e-18
5550379	CAV1	0.740608	3.3838e-12
1010465	CBARA1	1.15502	0.00356061
2600537	CBFB	0.835158	6.45466e-05
5560543	CBR3	0.814025	1.63308e-06
5810750	CBR4	1.36797	1.25143e-17
1230047	CBS	0.812167	2.64828e-08
1740753	CBWD3	0.86577	0.00256511
1070386	CBX1	0.749166	1.32514e-09
6590278	CBX2	1.18682	5.64794e-07
7150685	CBX5	0.767373	3.2748e-11
1500747	CBX7	0.863639	0.00203053
510100	CBY1	1.14019	0.0013019
3450040	CCBL1	0.844817	0.00166951
990114	CCDC104	1.24702	2.5039e-06
4390072	CCDC104	1.27587	2.95279e-07
3940471	CCDC106	1.21897	4.84767e-09
4760398	CCDC107	1.17168	0.0020392
1780259	CCDC109B	0.873193	0.000501483
1090468	CCDC12	0.904062	0.00471807
650564	CCDC125	1.12357	0.00492506
7000332	CCDC126	0.895412	0.0043576
520598	CCDC128	1.24059	4.81126e-06
3830538	CCDC130	1.13937	0.000273264
3360082	CCDC141	1.15886	0.00110165
6580307	CCDC144C	1.22028	0.000528144
6130047	CCDC151	1.13696	0.000843013
5310348	CCDC21	0.826827	6.6035e-06
2320402	CCDC24	1.25284	1.79079e-07
2000288	CCDC25	1.11219	0.00116785
2000504	CCDC28A	0.801275	7.45324e-07
2630102	CCDC28B	1.22969	4.97152e-06
7040184	CCDC34	0.883026	0.000517429
7050471	CCDC41	0.905283	0.00373118
2850746	CCDC42	0.877403	0.00320791
6400161	CCDC46	1.14148	0.00031861
1850367	CCDC47	0.804499	0.000472713
2230681	CCDC5	0.835876	4.09447e-06
70603	CCDC50	0.846746	2.44764e-05
4290259	CCDC51	1.23646	0.000323574
7040544	CCDC53	1.15729	1.81639e-05
1850468	CCDC56	0.884392	0.0001539
3610300	CCDC58	0.875316	0.000982979
1780730	CCDC59	0.846531	3.05416e-05
5550601	CCDC61	1.13843	0.00365542
2370424	CCDC74B	1.19035	0.0012252
3850291	CCDC77	0.826133	2.53201e-05
1470148	CCDC81	1.17224	0.00408455
3130224	CCDC88C	0.853018	0.00415884
2750192	CCDC90B	1.28526	5.28868e-06
4830682	CCDC92	1.13349	0.000474117
520528	CCDC99	0.792493	4.6163e-10
1030204	CCL1	0.860605	0.00322127
4220246	CCL20	0.903017	0.00319077
7400279	CCNA1	1.47931	1.14051e-14
2650608	CCNA2	0.671975	1.87835e-25
4590040	CCNB1	0.881048	0.00272609
510114	CCNB1IP1	0.850727	8.41384e-06
5360070	CCNB2	0.790096	9.95323e-14
1770397	CCNC	0.854903	1.67643e-07
2370204	CCNC	0.858188	0.000937106
4230653	CCNC	0.903519	0.00220063
5820601	CCND1	0.748901	2.77953e-18
6380370	CCND3	0.882674	0.000152535
2470097	CCNDBP1	1.19179	1.03602e-06
3130541	CCNF	0.743653	1.48141e-09
5360672	CCNG2	0.776543	0.000116881
5810605	CCNI	0.886409	0.000228682
4610142	CCNJL	0.87941	0.00180467
5310605	CCNY	0.909622	0.0045414
6220674	CCPG1	1.17796	7.10223e-05
580706	CCR2	0.877216	0.00339044
5080730	CCRL1	0.872339	0.000553455
7650484	CCT3	0.909359	0.0013015
7510075	CCT6P1	1.16265	0.000447548
6330474	CD151	1.17375	3.19148e-06
1940132	CD151	1.17997	3.15665e-05
10142	CD164	1.25696	9.38953e-05
6400358	CD1D	0.742158	2.17855e-14
4220703	CD200	0.788606	2.88394e-06
7330452	CD200	1.15439	0.00120282
610437	CD24	1.17753	1.65173e-05
1240450	CD27	1.16152	0.00397509
3140646	CD2AP	0.865733	0.00129997
4640630	CD302	1.17988	0.00215509
2340327	CD320	1.11992	0.00220927
3310538	CD36	0.830544	0.00292171
5860152	CD44	0.904436	0.00228828
4150193	CD47	1.11414	0.00431494
2030767	CD48	1.14971	0.000324242
830274	CD55	1.95181	1.85832e-12
5900594	CD58	1.21622	1.52105e-08
4760593	CD59	1.25752	1.22832e-07
2480068	CD63	1.16857	0.000851579
4570438	CD68	1.10933	0.00482982
3120370	CD68	1.19455	1.74176e-06
7040008	CD74	1.10066	0.00214431
4560047	CD74	1.22915	2.30436e-06
6450594	CD79B	0.803691	0.0020941
5050162	CD83	0.852571	0.000726693
3170128	CD8A	1.11334	0.00246778
4210753	CD8B	1.17055	0.000325286
6250487	CD9	1.39105	1.0165e-09
2710754	CD96	1.1981	4.13246e-06
4560743	CD96	1.26142	2.49569e-09
6960630	CD97	1.12598	0.00138798
5420358	CD99L2	1.14184	3.99927e-05
6270390	CDADC1	0.872705	0.00417306
6100301	CDC123	0.830633	3.78406e-07
3360754	CDC14A	1.18684	0.00125221
6040037	CDC14B	0.837019	1.72e-06
2760603	CDC2	0.760913	1.56837e-10
1050706	CDC2	0.793542	4.87021e-10
1500010	CDC20	0.790023	1.64554e-13
2480341	CDC25A	0.702727	3.22003e-18
4670670	CDC25A	0.872236	0.00339985
4760338	CDC25B	0.850199	4.19509e-07
4200451	CDC25C	0.797292	5.89711e-06
3460152	CDC25C	0.86338	0.000894195
6180253	CDC42EP2	0.855006	0.00133961
1070047	CDC42EP4	0.89152	0.000898027
2320170	CDC45L	0.814575	1.12497e-09
6980202	CDCA1	0.822603	3.00385e-05
2940398	CDCA2	0.859395	8.11324e-05
6370474	CDCA3	0.739908	4.32769e-15
7610494	CDCA4	0.783677	4.68873e-08
1400673	CDCA5	0.808613	4.85422e-09
2070520	CDCA7	0.67334	5.09248e-16
7400301	CDCA7	0.857393	0.000492343
4830634	CDCA8	0.722104	1.23167e-10
7330561	CDH18	0.870121	0.00189621
2760541	CDH19	1.51627	2.42454e-19
1170709	CDH2	0.854715	1.04063e-06
6130762	CDK10	0.858209	0.00225252
2350286	CDK2	0.828866	0.000198231
670286	CDK6	0.695158	5.25195e-25
6660382	CDKN1A	1.19965	7.77846e-08
130309	CDKN1B	0.848213	0.000154633
4920593	CDKN2C	0.769628	9.04192e-11
5260014	CDKN3	0.867148	0.00225887
1030343	CDR1	0.859323	0.00218206
2140228	CDR2	0.871784	9.94835e-05
3940482	CDR2L	0.785644	3.00754e-10
5050148	CDRT4	1.18738	3.78173e-05
2630433	CDT1	0.699583	7.5203e-16
3130356	CDV3	0.843075	0.000162096
4010131	CEBPZ	0.831338	3.41882e-05
6350437	CELSR3	1.11955	0.000829584
2600392	CENPA	0.783633	1.88187e-11
2510639	CENPE	0.846359	1.06633e-05
6100564	CENPE	0.870507	0.000501454
4780129	CENPF	0.852921	0.00037264
460561	CENPJ	0.792466	0.000221848
5700086	CENPK	0.831371	0.000136916
4060468	CENPL	0.835277	8.39929e-06
1450192	CENPM	0.832354	1.16245e-09
6100079	CENPM	0.869207	0.0027952
6550373	CENPN	0.741124	1.23152e-07
1030026	CENPV	0.692601	1.60055e-15
10722	CENPV	0.887123	0.00171908
830735	CENTA1	1.15934	0.00123469
1070376	CEP164	1.24859	1.52577e-06
4180754	CEP192	0.855998	0.00268336
2320307	CEP250	1.15252	0.00161791
5340553	CEP350	1.25053	5.0634e-07
7510709	CEP55	0.900281	0.00196602
4760091	CEP78	0.751981	1.30918e-13
5570142	CEP78	0.835699	0.000448365
7550048	CERCAM	1.15206	0.00142189
3060692	CERK	0.866452	0.000804024
2230367	CERK	0.895798	0.00203227
4070524	CERKL	1.21842	0.000344918
2120707	CETN2	1.11313	0.00164552
5420646	CETP	0.809536	0.00239454
1240152	CFD	1.16796	4.46404e-06
6200494	CFDP1	0.853664	9.35372e-05
1690609	CFI	1.41098	9.35303e-11
1300398	CGGBP1	0.864756	0.000413439
3140669	CGI-96	0.849551	7.34282e-05
1980670	CGN	1.13852	0.000311896
2850082	CHAC2	0.871672	0.000376943
2120097	CHAF1A	0.848321	0.000887827
4610731	CHAF1B	0.79075	4.52063e-08
940010	CHCHD10	1.38009	3.05755e-12
3850292	CHCHD4	1.11783	0.000864291
6900392	CHCHD5	0.87163	0.000487789
1580487	CHD7	0.879005	0.000186891
7200270	CHEK1	0.857083	1.93998e-05
4260762	CHMP2A	1.13952	0.00415518
7650347	CHMP5	1.12222	0.00111445
4640703	CHMP5	1.14066	0.000284723
610332	CHN1	0.761073	7.52174e-11
3190246	CHN2	1.18365	0.000472345
6760192	CHP	1.21176	4.42593e-07
1740326	CHPF2	1.13972	0.00208037
2630687	CHPT1	0.707997	9.97101e-12
2260600	CHPT1	0.823307	1.32493e-06
6400010	CHRM3	1.22204	4.56517e-05
2630369	CHST14	1.40576	1.44925e-12
5900452	CHST7	1.15986	2.50442e-05
1770689	CHTF18	0.824816	5.06542e-05
6980156	CIAO1	1.12851	0.000151646
2690022	CIAO1	1.16882	0.00147352
5550600	CIC	1.27944	3.20846e-06
780309	CIDEC	1.14964	0.000167465
7560047	CIRBP	1.24842	9.1995e-06
5810142	CITED4	1.30398	9.30822e-12
6380324	CKAP2L	0.851161	5.72728e-06
4490528	CKAP4	0.836861	0.000162221
4150066	CKB	1.29393	1.00595e-09
2760519	CKLF	1.11784	0.00251832
5080367	CKLF	1.17999	0.00106867
4210088	CKS1B	0.834554	7.45483e-07
2450358	CKS1B	0.864067	6.44736e-08
6200468	CKS2	0.851536	4.38068e-06
780528	CKS2	0.88163	0.00273419
3610722	CLCC1	0.763532	7.30575e-10
5290397	CLCF1	1.19205	6.2814e-05
2060088	CLCN7	1.14468	1.24024e-05
5960296	CLDN1	1.09962	0.00216364
1850156	CLDN23	1.12687	0.00183956
610154	CLDND2	1.29065	1.96473e-10
160224	CLEC16A	0.873124	0.00161992
1110020	CLEC17A	1.13041	0.00460842
3390026	CLIP1	0.854104	0.00487709
650689	CLIP3	1.44365	2.05483e-24
3310672	CLIP4	1.2737	3.28488e-07
2510079	CLPP	0.830068	9.89204e-06
4890634	CLSPN	0.879756	0.000202118
1470184	CLSTN1	0.811704	4.15839e-10
4880097	CLSTN1	0.85075	0.00104398
1110095	CLTB	0.888702	4.88164e-05
4610296	CLUAP1	1.23716	3.34847e-05
4610273	CLYBL	1.12727	0.00368089
2070044	CLYBL	1.22347	8.56167e-07
4880184	CMTM3	0.848011	0.00361779
2120634	CMTM4	0.79302	5.71664e-07
2230630	CMTM4	0.865705	0.00133955
5900600	CNBP	0.912777	0.00213396
3440280	CNGA1	1.14576	0.000355796
240286	CNGB1	1.1518	0.00169324
4640743	CNN3	0.715111	6.30704e-18
6520382	CNOT1	0.816314	2.53076e-10
3180576	CNOT1	0.859328	0.00168919
4780154	CNOT1	0.874219	0.00462673
4560139	CNOT6	0.729492	5.56555e-11
3120176	CNOT7	0.87754	0.00106433
4150475	CNPY2	1.18679	4.20499e-07
240025	CNPY3	0.845464	3.60432e-05
10187	CNPY3	0.846489	6.25282e-05
3940167	CNRIP1	0.800016	8.46021e-08
1660367	CNTN3	1.19703	3.0146e-06
4570358	CNTNAP1	0.805971	4.01047e-06
4280343	COASY	0.783938	7.33373e-12
360747	COASY	0.81053	2.12063e-09
610189	COBL	1.18306	6.78901e-05
6860113	COBRA1	0.86864	0.00019076
6940408	COBRA1	0.871447	0.000332974
4120424	COCH	0.7994	2.1842e-06
1430577	COG5	1.19411	0.00242004
4250768	COIL	0.842545	5.12599e-05
3060095	COL12A1	0.803032	2.22314e-05
3870228	COL13A1	1.17893	4.69827e-05
5720692	COL13A1	1.22314	2.08874e-06
5360743	COL16A1	1.37954	1.26532e-12
5290132	COL18A1	1.25614	7.48658e-06
4040671	COL1A2	0.827934	0.00371771
840288	COL22A1	1.83463	4.47069e-27
5910431	COL4A1	0.876968	1.45914e-05
270706	COL4A5	1.20967	3.99244e-05
4490292	COL5A2	0.792401	1.11672e-13
7570598	COL6A1	1.17379	0.000823138
2470114	COL6A3	1.27674	1.86259e-08
6250192	COL6A3	1.29961	6.68161e-09
2490593	COL7A1	1.39251	2.2342e-10
3360452	COL8A1	1.19953	0.00286161
6380040	COL9A2	1.45003	9.48062e-14
3520634	COL9A3	1.17103	0.00299015
2100767	COLEC12	0.697811	5.43256e-16
1740392	COMMD10	1.1383	0.00153849
6510719	COMMD10	1.23025	1.3541e-08
1230523	COMMD3	1.11717	0.000636616
2370093	COMMD4	0.839605	1.74834e-06
4150500	COPA	1.17504	3.36884e-05
6510037	COPG	1.20794	5.4455e-05
4890195	COPS2	0.856301	0.00312125
1030551	COPS3	0.890758	0.000475089
4590661	COPS7B	0.840764	7.8335e-10
1110709	COPS8	0.875583	0.00419257
6330309	COPZ1	0.812892	5.59978e-07
5720128	COQ2	0.865814	6.8942e-05
2760181	COQ3	0.894512	0.00439615
6620315	COQ6	1.13829	0.000807457
6060164	COQ6	1.14506	0.000109306
5310170	CORO1B	1.10897	0.0007632
670025	CORO1C	0.783555	4.09691e-10
5700131	CORO2B	1.23164	2.63203e-06
1660154	CORO2B	1.28427	9.49935e-10
1070678	COTL1	0.664164	3.57151e-07
3930053	COX10	0.857506	1.61586e-07
7560184	COX11P	0.874206	0.00290465
1190220	COX5B	1.14042	3.83205e-05
4250095	COX6B1	1.08852	0.00471905
540491	COX7A2	1.10237	0.000355917
2260576	COX7B	1.11556	0.00157952
580754	COX7B2	0.794303	1.14921e-09
7570475	COX7C	1.17155	9.45905e-05
5260082	CP110	0.811951	1.36517e-08
520682	CPA4	0.673724	1.5222e-15
5390687	CPE	1.4343	5.62062e-17
4900592	CPEB1	1.14112	2.68925e-05
4830382	CPEB2	1.14281	0.00289507
3610386	CPEB3	1.19227	2.12954e-06
1470386	CPNE8	1.12853	0.00032806
6110044	CPS1	1.13116	0.00411579
3830204	CPSF2	0.86033	0.00133548
5560010	CPSF4	0.850468	2.62518e-06
60136	CPVL	1.17535	2.24524e-07
3400296	CRABP2	0.833996	0.000671916
3120437	CRAT	1.21297	0.000588657
3130561	CRB3	1.11653	0.00162611
6200577	CREB5	0.838603	0.000482935
2120279	CREBZF	0.785812	2.85113e-08
4250619	CREG2	0.871803	0.00252874
2940561	CRELD1	1.19265	5.72014e-05
3400619	CRELD1	1.26062	4.31404e-10
6560390	CRELD2	1.31721	2.25487e-10
3930040	CRIM1	0.787714	3.02361e-06
5340246	CRIP2	1.1303	0.000135306
4780086	CRK	0.82856	0.000120382
7040014	CRK	0.878772	0.000781052
5960767	CRKL	0.792772	5.76519e-07
5860048	CRKRS	0.857896	0.000155519
2710446	CRLS1	0.902627	0.000326363
6770168	CRTAP	0.784787	5.51372e-11
4260187	CRTC2	0.849975	1.29656e-05
1940253	CRY1	0.900142	0.0029801
1820070	CRYGA	1.13333	0.00220003
6100064	CRYGS	1.1273	0.00340616
3850010	CRYZ	0.881239	0.000566882
2810255	CSAD	1.23942	5.71295e-06
3830202	CSAG1	0.856166	2.11392e-08
2030504	CSAG3B	0.868842	0.000646605
4920139	CSE1L	0.86545	6.73021e-05
2900053	CSF2RA	1.12872	0.0018732
580224	CSH1	0.906869	0.0049658
1690102	CSHL1	1.22708	0.000100895
7210241	CSNK1A1	1.21034	7.88134e-06
780762	CSNK1D	1.22096	5.4482e-08
1240192	CSNK1G2	1.09548	0.0013305
5310630	CSNK1G3	1.19661	5.84855e-05
6110187	CSNK2A2	1.14002	0.000608719
1110372	CSRNP2	1.18121	4.071e-06
6370397	CSRP1	1.32681	1.40254e-13
1070551	CSRP2BP	0.794264	6.01321e-12
6450543	CST3	1.31476	1.13334e-10
4070382	CST9	0.816185	0.000128852
520754	CSTF1	0.867191	0.000162866
650598	CSTF3	0.913553	0.0029026
1570754	CSTF3	1.12781	0.000157258
1940424	CT45A1	0.894612	0.00289852
7510128	CT45A4	0.889506	0.00379993
1230603	CT45A4	0.898715	0.00489751
2600546	CT45A6	0.828757	1.04152e-05
4250148	CTAG2	0.884987	0.0017664
2710504	CTAGE1	0.879518	0.00356828
7100563	CTAGE6	0.830498	0.000212682
3840309	CTBP1	0.869304	0.00182349
5220196	CTCF	0.840027	7.45245e-06
5080682	CTDSP1	0.850513	0.000118943
650681	CTDSP2	0.888469	0.000231928
1770170	CTDSPL	0.862023	8.28128e-05
1440674	CTDSPL2	0.711263	4.25358e-09
360682	CTDSPL2	0.840136	0.000125689
5690687	CTGF	0.60253	8.66077e-21
2640292	CTGF	0.665321	1.94464e-08
4860546	CTHRC1	1.41326	3.21754e-13
4890689	CTHRC1	1.49475	3.54504e-13
1230201	CTLA4	1.13378	0.00390475
4010768	CTLA4	1.22207	9.54205e-06
6400333	CTLA4	1.65034	3.84825e-18
5890451	CTNNA1	1.11975	0.000291703
940722	CTNNAL1	0.862462	0.000110839
6370273	CTPS	0.896544	0.000328398
2000064	CTPS2	0.892667	0.00088127
6840246	CTSA	1.13403	0.00447588
3930020	CTSF	1.19508	4.8331e-05
1430278	CTSK	0.883406	0.00149736
4150189	CTSL1	1.30096	5.72117e-12
1820300	CTSO	1.24735	7.89435e-08
130433	CTTN	0.901756	0.000479232
2690719	CTU2	0.759642	0.0031221
360114	CTXN1	1.92823	3.96876e-47
1300228	CUEDC1	0.881628	0.000164813
6200066	CUL3	0.886388	0.00383986
7510204	CWC15	0.87481	0.000388985
240097	CWF19L1	0.827126	1.07751e-06
870161	CXADR	1.24542	7.20436e-07
6280332	CXCL16	1.21502	1.14125e-05
2600152	CXCR4	0.830895	0.00367567
5260059	CXorf12	1.20689	1.65518e-06
1170347	CXorf26	0.889901	0.000111075
7380768	CXorf39	1.18832	0.000103784
3180242	CXorf64	0.789567	2.02423e-05
1050279	CXXC5	1.14638	8.92855e-05
1010048	CXXC5	1.15827	0.000522581
4610228	CXYorf2	0.770012	9.8576e-05
130086	CYB561	1.12727	0.00224823
1990092	CYB561D1	1.13796	7.52707e-05
5810414	CYB5A	0.797198	9.97478e-08
510474	CYB5B	0.893211	0.000188654
2630333	CYB5D2	1.31978	2.20689e-07
1230025	CYB5R1	1.12124	0.000940291
4070392	CYBA	1.26741	3.66721e-11
6940152	CYBASC3	1.13089	0.00115254
2450465	CYBRD1	1.14953	0.00181986
1770520	CYC1	1.16332	2.19317e-07
3890008	CYCSL1	0.893621	0.000533745
6100768	CYFIP2	1.13273	0.000132908
3460692	CYLD	0.817029	0.00123779
2120053	CYP1B1	1.2007	0.000916172
3360133	CYP20A1	1.20094	3.08496e-07
670068	CYP2E1	1.26654	3.2804e-06
1570661	CYP2J2	1.29473	4.01397e-08
1770484	CYP46A1	0.885143	0.00347939
2650598	CYP4V2	1.4396	4.21502e-10
3930605	CYR61	0.646765	5.86405e-15
6560133	CYTH2	1.23011	7.22945e-07
670731	CYTL1	0.812324	7.46311e-06
6020209	CYTSA	0.766102	1.4631e-14
7560735	CYTSA	0.887652	0.00439326
1710735	DAAM1	1.15857	0.000894179
610152	DAB2	0.890323	0.00477444
2060091	DAG1	1.2371	1.63659e-08
4290524	DAPK2	0.869475	0.00173139
1850220	DAPP1	1.21382	0.00112947
7100086	DAZAP1	0.861031	8.10851e-06
630356	DAZAP2	0.678134	7.16368e-20
6760008	DBN1	1.28129	2.28761e-12
7210674	DBNDD1	1.15748	0.00111947
3870273	DBNDD1	1.32831	2.40399e-10
7050458	DBP	1.17118	0.000847384
5080594	DCAF6	1.18853	0.00216305
1660307	DCAF6	1.22697	1.2346e-09
2000577	DCAF7	0.595651	3.20052e-33
3890670	DCAKD	1.16956	7.92253e-06
830661	DCBLD2	1.11437	0.000833341
60132	DCBLD2	1.17844	2.63559e-06
2120113	DCDC2B	0.787858	0.00261373
6960349	DCP2	0.889736	0.00137973
1500129	DCPS	0.797312	2.00621e-06
4670519	DCTD	1.18718	3.85664e-06
6400121	DCTN1	1.12606	0.00199269
5130468	DCTN5	0.812448	3.62495e-08
4220037	DCTN6	1.11734	0.00499604
4210192	DCTPP1	0.803244	4.01848e-09
7650435	DCTPP1	0.859571	0.000267366
7560288	DCUN1D3	1.26542	8.23596e-10
6660132	DCXR	0.827172	5.28469e-08
3170292	DDAH1	0.650183	7.17447e-23
2000482	DDB2	0.857373	0.000597826
6520246	DDO	0.87137	0.000387456
3710196	DDR1	1.27338	1.84684e-07
6370050	DDR2	0.860656	1.39774e-05
5550204	DDRGK1	1.33934	2.81842e-07
2360593	DDT	1.14747	5.58562e-06
610370	DDX12	0.835064	0.00192544
1780709	DDX17	1.14406	0.00122831
6060201	DDX18	0.910609	0.000448763
4860673	DDX39	0.798877	7.70443e-10
3940379	DDX47	0.840331	1.03508e-05
4040672	DDX47	0.889169	0.000122907
7380653	DDX56	0.822072	7.17724e-08
1300279	DDX59	0.849628	0.000486373
510093	DEAF1	1.13411	0.00406449
510291	DECR1	1.5082	8.54609e-20
380148	DECR2	1.40864	7.76454e-17
3130010	DEF8	0.738842	1.29448e-07
4210066	DEF8	0.740049	3.55136e-11
830368	DEFB106A	0.860474	0.00140904
630328	DEFB107B	0.805699	0.00115999
5560398	DEGS1	0.892449	0.00473759
4480180	DEK	0.881647	0.000264381
3870450	DEM1	1.1151	0.00411201
60524	DENND1A	0.776943	6.27634e-07
2070373	DENND5A	0.87606	9.55104e-05
6200201	DEPDC1	0.76268	6.97034e-10
7330338	DEPDC1B	0.775186	8.13866e-08
2370441	DEPDC1B	0.820005	3.55539e-06
5960753	DEPDC4	1.16932	0.00261908
870390	DEPDC6	1.15449	0.00021636
4010189	DERL2	0.789555	5.59589e-09
4860240	DERPC	1.13128	0.00244688
10296	DES	1.20324	0.000143569
2470386	DEXI	0.880703	0.00296765
4390576	DFFA	0.76996	5.53849e-07
3830095	DFFB	0.886216	0.00462699
3610039	DGAT1	1.16717	0.000328229
7570142	DGCR11	1.19458	0.00173172
3170020	DGKA	1.19578	1.85789e-05
6940088	DGKA	1.24137	0.0001556
6350521	DGKG	0.822024	0.000149559
7510356	DGKQ	1.16192	2.43923e-05
7000605	DGUOK	1.16593	0.000220532
7380427	DHODH	0.857186	0.00464795
630475	DHODH	1.12703	0.00446018
770543	DHPS	0.859409	0.00160275
6450458	DHPS	0.921146	0.00124704
1470017	DHRS1	1.19193	3.43474e-05
6980300	DHRS11	1.15326	0.000819524
3450747	DHRS11	1.20901	1.71881e-06
6250075	DHTKD1	0.819917	0.000549549
4590333	DHX15	0.891121	0.00292949
1340193	DHX30	0.853711	9.24588e-06
2450286	DHX33	0.834006	4.25572e-05
240646	DHX36	1.13453	0.000420707
5670349	DHX40	0.831922	5.74111e-05
3930681	DHX58	1.14424	0.000450641
2600131	DIAPH1	0.867142	0.00400118
5270181	DIAPH2	1.16283	4.85954e-07
5390707	DIDO1	0.838392	0.00113521
1110114	DIMT1L	0.868512	2.55125e-07
6370221	DIRAS3	0.846566	0.00163646
2510221	DKFZp686J0529	1.14928	0.000476614
5670187	DKFZp686O24166	1.26023	0.000291793
2450561	DKFZP781G0119	0.887314	0.00468818
4880609	DKK1	1.35671	2.39068e-09
5390451	DKK3	1.24156	2.39755e-09
6330689	DLAT	1.15512	0.0046776
5390131	DLEC1	1.26937	1.24868e-05
4480487	DLEU2	0.810431	0.00124921
1500661	DLEU2	0.838863	0.000755648
540379	DLG3	1.16099	0.000190219
1240026	DLG3	1.20642	5.12865e-05
4040044	DLGAP1	0.829388	0.000344722
5220095	DLGAP5	0.82291	2.53816e-06
240221	DLGAP5	0.890248	0.000706968
1070279	DLK2	1.1541	7.24315e-05
3420672	DLX1	0.787523	8.04237e-09
6040768	DMAP1	1.15049	0.000237977
5490646	DMAP1	1.15609	4.70821e-05
6220209	DMBT1	1.49204	2.12378e-14
5670435	DMC1	1.18162	4.33021e-06
520202	DMGDH	1.16409	0.00147958
1190091	DMRT2	0.858058	0.000457897
4900612	DNAH1	1.34116	6.70837e-11
3990541	DNAH17	1.14857	0.00281992
6400255	DNAH9	1.20882	6.29258e-05
60079	DNAJB1	0.821964	1.69213e-06
1230224	DNAJB6	0.708004	3.59583e-17
5860315	DNAJB6	1.13604	1.1493e-06
2760164	DNAJB9	0.828457	0.00135754
6900538	DNAJC12	0.844378	1.30104e-05
5720465	DNAJC12	1.15788	0.00105139
2450411	DNAJC12	1.20978	7.14244e-07
7510544	DNAJC22	1.13211	0.000956456
4040719	DNAJC25	0.864932	0.00362229
3440288	DNAJC4	1.3413	7.64765e-07
2810500	DNAL1	1.31205	3.38778e-08
270678	DNAL4	1.1421	0.000269059
4040546	DNASE1L1	1.22049	0.000190462
1510543	DNASE1L1	1.44173	3.77511e-14
4230520	DNCL1	1.14062	7.55345e-05
3290392	DNHD1	1.14182	0.000117203
1260162	DNMT1	0.914538	0.001735
1300592	DNMT3A	1.19402	0.00451926
5570754	DNPEP	0.848693	0.00440398
1710736	DOCK10	0.822452	4.74508e-07
3310682	DOCK5	0.880273	0.00113566
6660279	DOHH	0.82197	0.00242545
1260154	DOLPP1	0.858398	6.73433e-06
5080328	DOPEY2	1.14043	0.00275677
2680176	DPAGT1	0.869239	0.000642184
7380465	DPH3	0.83357	0.00104949
2480364	DPP7	0.88926	0.00228801
6660743	DPPA2	1.17418	4.81999e-05
3120379	DPY19L1	0.842413	3.09918e-05
4290431	DPYSL3	1.52152	9.47569e-19
4890706	DR1	0.803858	3.26305e-07
3990598	DRAP1	1.12893	0.000377442
5960017	DRG2	1.12564	0.00456661
3190102	DSN1	0.807241	1.92896e-06
5570296	DTL	0.745158	3.10679e-08
4570253	DTNA	1.18418	0.00105295
6350164	DTNA	1.46404	5.18228e-16
2940372	DTWD2	1.23935	7.49966e-07
3290672	DULLARD	0.832779	9.26897e-05
7040025	DUPD1	1.13528	0.00375681
6270475	DUS3L	0.694384	1.78238e-12
6860377	DUSP1	0.815257	2.9712e-07
3780707	DUSP10	1.29399	1.02163e-08
4830315	DUSP10	1.2953	1.02127e-08
460280	DUSP12	0.85339	9.16794e-05
3870408	DUSP18	1.22356	0.00041434
5080709	DUSP22	1.14618	0.00114731
4210347	DUSP28	1.15455	0.00122383
5390161	DUSP5	1.27489	4.98748e-10
2100373	DUSP5P	0.797128	8.28127e-08
6250468	DUSP6	1.33626	8.39965e-11
5260288	DUSP6	1.36996	3.96893e-17
620204	DUSP7	0.837514	0.00149836
6330494	DUT	0.865153	0.000121233
4640402	DUXAP3	1.18067	2.63691e-06
1070612	DVL3	1.18812	0.00016585
5720609	DYNC2LI1	1.23873	1.66915e-05
3400551	DYNLL2	0.710921	5.79238e-17
5340725	DYNLRB2	1.26727	1.70941e-12
6180286	DYNLT3	1.26878	4.50193e-08
7330044	DYNLT3	1.37597	3.99373e-15
2640008	DYRK1A	0.79268	8.04262e-08
2120114	DYRK1A	0.819248	8.60581e-05
6560523	DYRK2	0.877461	0.00412228
6330553	DYRK2	0.883088	0.000747941
4220187	DYSF	1.17333	0.000800738
3140523	DYX1C1	1.20241	2.34821e-05
7160307	DZIP1	1.13938	0.00243398
5340338	E2F2	0.799792	3.21122e-06
6650196	E2F5	1.15697	0.0014404
7510707	E2F6	0.798299	5.1232e-10
4560450	E2F7	0.751364	3.92723e-09
3840437	EAF1	1.24181	7.05153e-06
1170156	EARS2	0.781178	2.73577e-09
160639	EBAG9	0.896598	0.000719449
1110592	EBF1	1.31632	3.49058e-10
7160435	EBF3	1.10284	0.000452761
290114	EBNA1BP2	0.909285	0.000955879
4250156	EBP	0.82678	5.84633e-05
5490477	EBPL	0.878173	0.00139678
1450523	ECD	0.848197	0.00427851
2350504	ECGF1	1.18622	0.00205941
2320653	ECHDC2	1.09772	0.00383331
6840215	ECT2	0.8104	3.81584e-07
6960037	EDC4	1.13198	0.000512114
5670398	EDEM3	1.34263	8.31215e-07
3360471	EDF1	0.914778	0.00373606
1170605	EDG4	1.18116	2.10565e-06
4150341	EED	0.858577	0.00272855
6370356	EEF1A2	1.66203	1.34312e-12
1170521	EFCAB5	0.879336	0.00229238
3130709	EFCAB5	0.879619	0.00380422
3400615	EFCAB7	1.17588	7.57656e-05
6900408	EFEMP1	0.590695	7.47313e-18
1260040	EFEMP1	0.643065	1.76154e-21
6250563	EFEMP1	0.831818	0.00034046
3710397	EFNA1	1.20392	2.45767e-07
5090289	EFNB2	1.23075	7.83529e-08
1050671	EGFR	0.902847	0.00312934
4670102	EGLN1	0.877795	0.00235015
870338	EGR1	1.109	0.00459577
6020255	EGR2	1.34028	2.30386e-11
2370373	EGR3	1.25965	1.44882e-07
7650309	EHBP1	1.11381	0.000802156
6400224	EHBP1L1	1.15136	0.00012644
770541	EI24	0.888697	0.000465404
2120079	EIF2AK2	0.887395	0.000752839
3130079	EIF2B2	0.916066	0.00324068
1430528	EIF2C3	1.1756	4.78813e-06
5050669	EIF3D	0.915406	0.000311881
5390494	EIF4B	0.81854	1.90436e-10
4540632	EIF4E2	0.868484	0.000232006
1260241	EIF4EBP2	1.28775	1.42558e-07
3930189	EIF4G1	0.912035	0.00349087
6220044	EIF4G2	1.10647	0.00330748
5670468	EIF5	0.878072	0.00244915
290195	EIF5AL1	0.873565	0.00337534
1850681	EIF6	0.887902	0.00108227
60202	ELAC2	0.88737	0.00266015
1410168	ELF4	1.27192	9.65769e-12
510162	ELK1	1.16226	8.46355e-06
2000102	ELL3	0.859703	0.00211978
4810487	ELMOD1	1.27659	3.45543e-07
2480373	ELMOD2	1.27707	2.06473e-06
4760056	ELOVL4	1.52793	6.27217e-14
4280129	ELP2	0.892522	0.00273421
4850091	EMG1	0.787438	3.50288e-08
3400397	EML3	1.09747	0.000171957
110139	EML4	0.748801	1.00441e-08
2140136	EMR2	1.24356	6.42654e-05
7150563	ENC1	1.45122	5.04135e-13
2510039	ENDOD1	0.771215	8.00285e-07
2900543	ENDOG	0.806864	2.36074e-06
4610753	ENG	0.772105	2.24094e-09
1240300	ENO3	1.2543	5.9362e-07
2710358	ENOSF1	0.882611	0.00226567
2490152	ENPP2	1.17381	0.00125724
4200437	ENSA	0.888338	0.00469061
2760608	ENTPD5	1.15789	0.00290559
7320372	EOMES	1.26416	0.000108435
7200167	EPB41L2	0.858714	0.00200384
6250221	EPB41L4B	1.16189	0.00109711
6380008	EPC1	1.14211	0.000464004
6400044	EPDR1	0.731446	5.89819e-18
6580309	EPGN	0.880003	0.0039592
5310722	EPHB1	0.858753	3.14928e-05
6420026	EPN2	1.17437	0.000503992
3310242	EPOR	1.13914	0.00066496
6040465	EPPB9	1.5527	3.69336e-22
5090088	EPRS	1.15628	5.67025e-05
3190301	EPS15L1	0.839033	0.000174202
6650241	EPS8	0.806295	9.11433e-05
5910048	EPS8L3	0.861894	0.000962996
4590537	ERAL1	0.884855	2.32845e-06
3840056	ERCC1	1.17039	3.20111e-05
7320343	ERCC1	1.20544	0.00124146
1450356	ERCC1	1.37127	3.44917e-18
5820343	ERCC5	1.39055	1.05274e-13
3370424	ERCC6L	0.725097	2.47293e-08
1570242	ERCC8	0.803109	5.23477e-05
6400209	ERCC8	0.836797	0.000506172
160669	ERGIC3	1.15089	0.00280331
6200259	ERGIC3	1.1757	2.64752e-05
4830747	ERI3	0.851809	1.26797e-06
5570048	ERLIN2	1.1434	0.000288223
6770279	ERMAP	1.2103	5.7763e-05
7380601	ERMP1	0.863867	0.000200187
7100639	ERRFI1	1.12397	0.000427951
6350441	ESP33	0.838204	4.73391e-05
3440630	ESPN	1.25089	0.000129847
5550228	ETAA1	1.13342	0.00481401
3170181	ETF1	1.3206	3.05574e-12
650315	ETF1	1.51118	9.51382e-16
4780743	ETFA	0.909947	0.00434496
1070035	ETFB	1.13925	0.00158302
6220242	ETFB	1.23364	3.05793e-06
6770343	ETFB	1.28243	4.11425e-11
580609	ETFDH	1.34465	1.10761e-09
7570008	ETHE1	1.20925	1.10711e-05
6370435	ETS1	0.60362	1.35349e-20
240333	ETS1	0.766169	0.000655336
4220605	ETS2	0.882458	0.00174816
240064	ETV6	0.78424	8.5038e-10
6330168	EVC	1.15285	0.00130138
7050152	EVI2B	1.23512	0.00154041
3610148	EVI5L	1.12496	0.0038938
3370291	EWSR1	1.58724	1.81006e-20
2690458	EXO1	0.845932	2.29834e-05
1770646	EXO1	0.88924	0.000592458
7570603	EXOC1	1.16818	8.51321e-05
1470259	EXOC7	1.11791	0.000355009
7610468	EXOSC10	0.874641	0.000283705
1440451	EXOSC2	0.876832	0.00215216
6130196	EXOSC3	0.865182	0.000984149
6330025	EXOSC6	1.11273	0.00320502
6450687	EXOSC7	0.772873	6.99961e-13
6220142	EXOSC9	0.844498	7.8412e-08
6560682	EXTL1	0.87411	0.000514011
1770746	EXTL2	0.803716	6.29473e-05
5720040	EYA1	0.845043	1.8243e-07
290541	EYA3	0.820541	9.60632e-06
6760725	EYA4	1.35824	1.97042e-11
2350139	EYA4	1.44122	1.22125e-13
1260180	EYA4	1.47262	9.36699e-10
4560273	F2	0.864219	0.000679264
4570398	F2R	0.65983	1.68308e-11
7160743	F2R	0.882859	0.0026699
7040678	FABP7	1.1319	0.0033972
870291	FABP9	1.14433	0.00186363
1300674	FADD	1.10322	0.00142607
6450703	FAF2	0.871766	9.04123e-06
5090592	FAHD1	0.816257	0.00018616
5270520	FAIM3	1.13352	0.00377156
1660086	FAM100A	1.11544	0.00279926
580767	FAM101B	0.82989	0.000787857
1850546	FAM102A	1.15085	0.000156512
3840215	FAM102A	1.21078	0.000124821
3930730	FAM103A1	1.12629	0.00037007
830309	FAM104A	0.895743	0.00346062
5960528	FAM108B1	1.20343	0.000719855
6350176	FAM110C	1.20062	0.00126705
4540600	FAM115A	1.18595	5.16788e-05
3120292	FAM117B	1.12733	0.000846242
7610121	FAM120B	1.10745	0.00379197
380433	FAM123A	0.838042	0.000901154
6040376	FAM127A	1.18894	3.19778e-05
5810373	FAM127B	1.14433	0.00110602
1470368	FAM127C	1.17473	4.48093e-05
4230735	FAM129A	0.701103	1.6707e-14
2370646	FAM133A	0.748766	2.68147e-11
6420309	FAM134B	0.831715	1.23682e-07
270114	FAM134B	0.835272	0.00149973
3180661	FAM134B	0.880642	0.00202827
3130035	FAM149B1	1.17146	2.32188e-06
4780121	FAM153B	1.13	0.00227699
5310711	FAM160B1	0.875345	0.00449677
3710064	FAM165B	1.14935	6.43375e-05
3520148	FAM168A	0.856989	0.00103765
5270187	FAM168B	0.825353	9.84981e-05
5670706	FAM171A1	0.896619	0.00163601
7320368	FAM173B	1.12904	0.00319654
510471	FAM175B	0.90555	0.0014408
4070333	FAM176A	0.776544	7.19063e-08
7100561	FAM176B	0.855439	0.00162666
50647	FAM177B	1.15048	0.0018617
7330563	FAM178A	0.864888	0.0013124
290735	FAM178A	0.88341	0.00450187
1440379	FAM178B	1.22909	2.98808e-05
4890082	FAM179B	1.23932	6.10655e-07
7040608	FAM188B	1.13834	0.00299523
2060458	FAM189B	1.15308	0.00402748
4920327	FAM190B	0.851796	9.37366e-05
7400379	FAM19A2	1.41717	2.29673e-09
3520114	FAM19A2	1.43568	2.81095e-09
2100093	FAM19A3	0.779125	7.11209e-10
7650414	FAM20B	0.738366	8.18422e-09
5960376	FAM20C	1.21225	0.000717509
4860646	FAM20C	1.21751	5.90476e-07
4730500	FAM22A	0.817519	9.76198e-05
2100209	FAM24B	0.880344	0.00213727
6180450	FAM26A	1.1837	0.00027971
6590646	FAM26F	0.813083	5.96817e-05
3310746	FAM35A	0.869442	0.00202658
1110315	FAM36A	1.1605	1.61038e-05
4590390	FAM38A	0.89212	0.000855317
1580053	FAM39DP	0.854228	0.00489572
780332	FAM3C	1.76585	5.24357e-27
1260767	FAM3C	1.79918	1.68585e-27
3780762	FAM44B	0.7592	7.16198e-16
990711	FAM45A	0.833273	5.71564e-06
3940133	FAM46A	1.23303	1.4132e-13
2940403	FAM60A	0.796778	2.89333e-09
510762	FAM62B	1.14154	0.000119962
2760156	FAM63A	1.14593	0.00180683
6480092	FAM65A	0.827761	7.71623e-06
6270471	FAM65C	1.20512	0.000877191
290072	FAM66E	1.16925	0.00117392
3450114	FAM69B	0.85501	0.000713187
4250546	FAM72A	0.840726	0.000189445
1690437	FAM72B	0.840478	0.000322381
1090725	FAM72D	0.810896	2.51232e-07
7000674	FAM78B	1.22141	0.000111109
150543	FAM83D	0.69563	5.3334e-23
60014	FAM84B	1.12585	0.000144037
4050646	FAM86B1	1.45213	3.47688e-11
7040064	FAM86D	1.36341	3.25028e-12
1050156	FAM87B	1.12782	0.00416362
4040242	FAM89A	0.812725	3.61509e-07
6280048	FAM89A	0.863287	2.88549e-05
2000224	FAM89B	1.32364	2.22259e-11
4780768	FAM8A1	1.25076	1.34706e-05
6130730	FAM96A	0.865766	5.51636e-06
6510487	FAM96B	1.11285	0.00268439
1980563	FANCA	0.852885	0.00312424
6220736	FANCB	0.822638	5.8587e-05
1170528	FANCB	0.897282	0.00437571
2690240	FANCD2	0.839949	4.86644e-06
5720192	FANCE	0.799495	8.90792e-10
4220612	FANCG	0.834311	4.2886e-07
3170066	FANCI	0.873394	4.26915e-05
7210196	FARP1	0.72759	5.12371e-12
5310634	FASN	0.903731	0.00327027
4810546	FASTKD1	1.16822	0.000337933
4280100	FAT1	0.853811	0.000350122
5390164	FAT1	0.878949	0.00140907
2340253	FAT3	0.756341	1.61932e-09
4880360	FBL	0.881178	8.9164e-07
5690639	FBLN5	0.868251	0.00278679
1190246	FBXL10	0.89454	0.000321522
60768	FBXL12	1.32508	4.60251e-06
4900240	FBXL20	1.13446	0.00310228
4040575	FBXL22	0.858224	0.00275099
4260709	FBXO17	0.874806	0.00107043
7100064	FBXO17	1.12475	0.00401652
4880685	FBXO22	0.867887	0.00155304
5870612	FBXO24	0.893385	0.00312636
2510048	FBXO30	0.87419	0.00364052
7380327	FBXO31	1.13552	0.000291806
1940154	FBXO32	0.827673	0.000190857
1430598	FBXO32	1.1488	0.00226126
1990079	FBXO32	1.22351	8.89006e-07
2710653	FBXO38	1.16321	0.00359542
1570075	FBXO4	1.11341	0.00401005
4230070	FBXO4	1.17588	0.00319003
6220681	FBXO45	0.852207	9.6655e-05
4010097	FBXO5	0.865162	6.58648e-05
6940014	FBXW12	1.14809	0.00467783
1660332	FBXW2	0.871009	0.000614463
1470592	FBXW8	1.14955	0.00226101
1340437	FBXW8	1.26979	6.33633e-06
4480348	FBXW9	1.14228	0.000529452
60307	FCF1	0.850715	0.00183334
450762	FCGR2A	1.20802	2.12657e-06
1990278	FCGR2A	1.31685	6.2538e-09
4050039	FCGR3A	1.13188	0.00297174
5860064	FCHO2	1.21513	3.84427e-06
3780193	FCRLA	1.11509	0.000208568
3370703	FEN1	0.78548	1.29267e-09
1010719	FEN1	0.786901	4.92745e-06
4640039	FER1L4	1.22821	8.58443e-08
1820328	FERMT2	0.803298	6.33324e-07
360427	FEZ1	0.703534	2.81472e-12
3930168	FEZ1	0.749268	8.07687e-10
2350019	FEZ1	0.76775	7.88795e-07
3290458	FEZ1	0.830351	1.82754e-08
6580048	FGD1	0.843081	0.00011121
5270619	FGD3	0.788406	0.000512528
6980528	FGF1	1.17748	0.00153739
2510044	FGF10	1.10336	0.00495141
5900025	FGF11	1.16325	0.00119264
6420746	FGF9	0.874586	0.00465417
10504	FGFBP2	1.47409	1.20379e-17
3460670	FGFBP3	1.28021	0.000228737
1050047	FGFR1	0.852255	0.000501074
6520139	FGFR3	1.13635	0.000202755
5860112	FGFRL1	1.19709	0.000581241
4390647	FGGY	1.1695	0.000323333
4480463	FGL1	1.14761	0.00214053
1300670	FHOD3	1.1276	0.00159276
4640672	FIGF	0.834517	0.000375785
6520288	FIGN	0.879922	0.00281507
6100372	FIGNL1	0.899976	0.00428578
6270437	FJX1	0.793957	6.17207e-09
60681	FKBP10	1.13872	0.00295054
5860204	FKBP11	1.22288	2.61114e-10
6100411	FKBP14	0.719329	7.64787e-12
4150753	FKBP14	1.14267	0.00174768
270292	FKBP1A	0.862776	6.78353e-06
5050427	FKBP1A	1.13197	0.00225748
6450523	FKBP3	1.1436	0.00103097
5700451	FKBP9L	0.836133	4.77718e-05
4880646	FKSG30	0.789068	7.85598e-07
4070356	FLG	0.768384	2.17384e-07
2370601	FLJ10374	0.806749	4.42004e-07
6580400	FLJ10781	1.14373	0.000376137
6510438	FLJ10803	1.20661	0.000140511
3180719	FLJ10916	1.63849	5.39238e-18
2650164	FLJ10986	1.22436	2.66136e-07
3830630	FLJ20297	0.878041	0.00262935
3610167	FLJ20674	1.11739	0.00394517
1710039	FLJ20674	1.21986	0.000182169
1850164	FLJ20920	1.14791	0.00186831
2120471	FLJ25328	1.15128	0.0002271
130162	FLJ25363	1.22358	0.000139561
1770328	FLJ27465	0.882276	0.000481135
650215	FLJ31306	1.11694	0.00230763
1440725	FLJ32011	0.806299	0.000326819
5690538	FLJ32679	1.15078	0.00259715
6110743	FLJ32784	1.18301	0.000579611
510364	FLJ34690	0.840125	4.77727e-05
7570056	FLJ35282	1.36344	3.68583e-07
6900168	FLJ35379	0.873987	0.000129399
1090377	FLJ35390	1.14163	0.0020756
3130332	FLJ35776	1.13754	0.00088568
1410372	FLJ35934	1.20967	1.62706e-05
450241	FLJ36116	1.19655	0.00430349
4120041	FLJ37453	0.861672	0.00309135
3420184	FLJ38773	0.804602	6.02871e-05
1660341	FLJ39632	1.31163	4.58891e-09
5420400	FLJ39827	0.827344	0.000105309
2190605	FLJ40722	1.18944	0.000108986
1850059	FLJ42627	1.11733	0.00277267
4890333	FLJ43870	0.859301	0.0027969
7610553	FLJ44054	0.867314	0.0041786
380446	FLJ44674	1.13059	0.00443945
3390309	FLJ45202	1.17475	0.000968379
6840066	FLJ45337	0.873457	0.00232335
3180370	FLJ45537	0.833116	0.00124944
1230273	FLJ46321	0.874801	0.00159008
3940050	FLJ46906	0.846821	3.2563e-07
7150575	FLJ90086	1.28352	0.000322883
2450129	FLOT2	1.14513	6.45909e-05
2320626	FLRT3	1.32357	8.38384e-10
2690356	FLT4	1.13208	0.0045465
6180504	FMN1	0.858667	0.00246636
4010021	FN3KRP	0.859834	5.97823e-05
4560092	FNBP1L	1.18983	5.62245e-05
1660113	FNDC3A	1.28463	6.26404e-09
7200358	FNDC3A	1.30775	1.45316e-09
4250736	FNDC3B	1.18841	6.52151e-06
6060440	FNDC3B	1.23959	3.51411e-07
4590497	FNDC8	0.85572	0.00184368
3850519	FNIP2	0.806698	0.000140006
7040519	FOLH1	1.15039	0.00356233
4830086	FOLH1	1.17828	1.6197e-05
4280017	FOS	1.13327	0.00166095
7160239	FOSB	0.824836	3.8793e-08
6960332	FOSL1	0.789114	7.81796e-08
830056	FOXA1	1.13593	0.000927352
2760079	FOXC1	0.859909	0.000602526
3870500	FOXD1	0.772876	1.42001e-08
3800554	FOXF1	1.10144	0.00259512
540053	FOXM1	0.724799	1.34128e-11
2650364	FOXM1	0.847361	0.000359325
6020612	FOXN2	0.802779	3.86621e-10
6840291	FOXN4	0.834096	0.000210731
4480575	FOXO4	1.14236	0.00206016
2650338	FOXR1	0.880171	0.00327157
160181	FOXRED2	0.76741	1.35904e-12
6180487	FOXRED2	0.845883	1.41104e-05
5390386	FREM2	1.20672	3.36907e-05
2470519	FRG1	0.8843	0.000361246
1770008	FRMD4A	1.34079	1.90665e-16
5420070	FRMD6	0.798207	2.18834e-07
7510309	FRMD6	0.835246	7.4927e-07
4890180	FRS2	0.85476	0.00200824
4210717	FRS3	1.19658	4.91822e-06
7320059	FSD1	0.862559	0.00313321
6020286	FST	1.10828	0.000441048
1260068	FST	1.14364	0.00189989
2650220	FSTL1	0.700653	1.12249e-17
2360356	FSTL3	1.30513	1.99542e-09
6180070	FTHL11	1.17999	7.65546e-05
460164	FTHL11	1.19946	6.52111e-05
3190133	FTHL12	1.09184	0.00482238
3850204	FTHL16	1.14523	0.000165446
4120039	FTHL2	1.18966	0.000298931
4060561	FTHL2	1.19247	1.57978e-05
6450139	FTHL3	1.21987	4.57847e-08
4040246	FTHL7	0.875835	0.00402833
1980594	FTHL8	1.14158	0.00463469
4920767	FTL	0.829488	1.8616e-07
5810328	FTL	0.897617	0.00390538
2630646	FTMT	0.831147	7.30103e-05
20201	FUBP1	0.864564	5.86314e-05
2060121	FUCA1	1.14365	0.000506078
1940039	FUNDC2	1.11316	0.00227902
3870706	FURIN	1.17196	0.000182777
3870497	FUT8	1.51103	2.94134e-06
1740242	FVT1	0.828466	6.68966e-05
520356	FXR1	0.826733	3.44641e-05
6760440	FXYD3	1.18072	2.97211e-06
2060687	FXYD3	1.34709	2.52281e-14
1470332	FXYD5	0.907439	0.00101026
840025	FYN	0.879813	0.0040285
5720180	FZD2	0.837371	8.18115e-06
1470121	FZD3	1.14242	0.00114543
1570709	FZD7	0.870801	0.00037571
3290301	FZD8	1.18527	9.03908e-05
380242	G6PC3	1.2691	5.06337e-10
2490452	GAA	1.19631	0.000615186
1190634	GAA	1.23812	1.32905e-06
7570189	GAGE6	1.11252	0.00156228
7210767	GAK	1.13567	8.23254e-05
3440491	GALC	1.13432	0.00307233
3520278	GALK1	1.1054	0.00135531
3610202	GALNT10	0.857105	0.00144952
4480669	GALNT11	0.891753	0.00118242
5310270	GALNT14	0.881491	0.00351771
5690500	GALNT2	0.774583	1.68208e-06
2600114	GALNT3	1.20258	0.000437439
5690750	GALT	0.89203	0.00317276
2650446	GANAB	0.839904	0.00139302
2640091	GAPDH	0.889535	0.00270216
2640048	GAPDH	1.11883	0.000921712
130326	GAR1	0.818005	9.58531e-06
2850291	GARNL4	1.34901	4.54725e-13
3780435	GART	0.738777	4.0851e-09
6270411	GAS1	0.860482	0.00318909
10193	GAS2L2	0.839365	0.000875733
6400356	GAS2L3	0.893953	0.00361533
6860291	GAS8	1.21682	6.64168e-09
4670291	GAST	0.894752	0.00363692
1570373	GATAD2A	0.776007	6.70663e-13
1940162	GBP2	1.52458	9.94762e-32
4230619	GCA	1.12367	0.0021051
3840403	GCET2	1.21297	0.000230116
3840537	GCLC	1.12997	0.00272928
6270450	GCN1L1	1.15896	0.00103847
870600	GCNT1	0.864286	0.000539612
4830309	GCSH	1.23675	7.11116e-05
2510296	GDAP1	1.18183	7.27215e-05
5090671	GDF15	0.868382	0.000692304
830653	GDI1	1.13745	0.000837644
4670112	GEFT	1.14258	0.000213792
6450300	GEMIN4	0.805946	1.77106e-07
5080164	GEMIN6	0.865681	0.000376198
1260035	GEMIN8	1.12737	0.00387229
3440195	GFM1	0.897814	0.00106556
5130563	GFPT2	1.18241	3.26897e-05
1430504	GFRA1	0.850343	0.00377493
1050367	GGA3	0.83879	1.92417e-05
620187	GGCT	0.684284	3.07509e-16
3780056	GGCT	0.78964	2.88617e-09
2510338	GGH	0.861691	6.5699e-05
4850754	GHITM	1.14775	0.00192588
5050470	GHR	1.15647	0.000779836
1090324	GHRLOS	0.843424	3.46191e-05
4880626	GIMAP4	1.21559	0.00106113
6020735	GINS2	0.726874	1.2451e-16
3060192	GINS3	0.851815	5.80571e-06
3060433	GINS4	0.83944	1.20328e-05
6380427	GIPC1	1.18997	3.29275e-06
610615	GIPC2	0.845814	0.00337554
5860047	GIPC3	1.17828	0.00054487
1410152	GJB1	1.16326	0.00142399
6520356	GJC2	1.22493	1.04427e-05
6180543	GK5	1.12465	0.000656093
60630	GLA	0.901842	0.00123012
2120491	GLB1	1.14143	0.0010425
2350524	GLCE	1.19413	6.46216e-07
4210397	GLDC	1.12281	0.00436522
6560017	GLIS3	0.78833	2.96882e-06
6770619	GLO1	0.736345	1.98248e-16
4590228	GLRX	1.17329	9.70009e-07
1240414	GLRX2	0.878698	0.000601545
2030484	GLRX5	0.857934	6.42006e-08
5570427	GLS	1.34021	4.81491e-08
7380279	GLT25D1	0.754112	6.94081e-12
1710551	GLT8D1	1.16648	0.00108645
10561	GLT8D2	0.759459	3.23495e-10
4490017	GLTP	1.1827	1.81612e-06
1070044	GMIP	1.27694	3.17759e-08
4830373	GMNN	0.82616	2.01903e-06
830242	GMPPA	1.13425	0.00114216
670082	GNA12	0.859646	2.20093e-06
4230719	GNB1L	0.774059	1.4977e-09
2940484	GNB4	1.13575	0.00173438
6060209	GNE	1.30218	8.54095e-11
450348	GNG10	1.13539	3.10753e-05
1300139	GNG7	1.13919	0.00104741
5270167	GNL3	0.913762	0.00336308
5900746	GNL3L	0.696734	1.91862e-21
7610408	GNL3L	0.83161	0.000505636
2600059	GNPDA1	0.819988	3.44981e-06
7550639	GNPDA2	1.15126	0.000156166
6110392	GNS	1.11905	6.05078e-05
6250093	GOLGA3	1.12487	0.000314226
5690671	GOLGA8B	1.22112	1.32984e-05
4180364	GOLM1	0.865557	0.00118252
2600288	GOSR2	1.14392	0.000134084
130452	GP5	0.821623	4.44555e-05
2480288	GPAA1	1.19381	0.00144948
4230053	GPATCH3	0.857078	0.00465905
1820544	GPATCH4	0.860523	0.000317269
4610136	GPATCH4	0.860587	7.16574e-05
1580341	GPATCH4	0.901852	0.00286494
2260280	GPATCH8	1.15121	0.00110622
2940068	GPBAR1	0.85776	0.00116764
6480315	GPBP1	0.865478	0.00173629
4390332	GPD2	0.824799	4.03431e-05
3180379	GPLD1	0.901914	0.00254805
2690008	GPM6A	1.2361	0.0022919
7560327	GPN1	0.896866	0.00246103
3420753	GPR109B	0.850071	0.000340787
2030575	GPR110	0.861742	0.00469403
6960367	GPR110	1.33198	1.04835e-08
160053	GPR12	0.896253	0.00314998
4290767	GPR125	0.829382	0.000527154
5310088	GPR137	1.15543	6.64466e-07
6290767	GPR139	0.885644	0.00449554
3520598	GPR162	1.18039	4.4883e-06
6560543	GPR17	0.800024	0.00362055
2140528	GPR172A	1.11215	0.00156537
6940280	GPR177	0.850034	0.00052227
3180563	GPR180	0.86463	2.60997e-05
6200072	GPR19	0.877498	0.00135793
7210377	GPR37	0.805445	0.000186085
2690731	GPR37L1	1.18196	0.000135895
2350546	GPR55	1.23118	3.67556e-05
160142	GPR89A	0.837132	2.24559e-05
4570600	GPR89B	0.829052	0.000122501
6040072	GPR89C	0.783132	5.83344e-06
7570386	GPRASP2	0.879316	0.0036678
5690270	GPRC5A	1.20089	1.22813e-06
4900170	GPS2	1.1272	0.00133673
1070292	GPSM2	0.787376	1.2948e-10
5290148	GPT2	1.19587	6.50388e-05
6520128	GPX4	1.10144	0.00151501
4730138	GPX8	0.84114	1.91147e-05
6220739	GRAMD1B	1.50805	2.82945e-13
4890451	GRAMD3	0.832676	0.00342667
5490674	GRAP	0.839188	0.00207769
6250079	GRAP	0.843959	0.00120593
7650615	GRHPR	1.21744	0.000146978
6220750	GRIA2	1.24726	1.61817e-06
3840246	GRIK2	1.13585	0.000919307
3390148	GRIK2	1.16916	0.000154022
1030240	GRIK2	1.1854	0.000179925
1300678	GRIN2C	0.799024	0.000556192
3800392	GRINA	1.26267	3.58599e-11
70070	GRINA	1.27387	9.16426e-09
5310037	GRINL1A	0.876081	0.00225385
5310154	GRIP2	0.867542	0.000794952
3190239	GRK5	1.08692	0.00110054
5700519	GRK6	0.876077	0.00453897
4230673	GRM2	0.84597	0.00225463
3180730	GRM3	0.887501	0.00185644
6840255	GRM4	1.18026	0.00167644
6040431	GRM8	1.67793	1.04939e-23
6840184	GRN	1.18346	9.99802e-07
1940021	GRN	1.19712	0.00326228
1510468	GRPEL1	0.842152	0.000159497
6270615	GSDMB	1.13718	0.00153848
6040598	GSDMB	1.176	0.000800848
2900692	GSG2	0.811834	9.7267e-05
2370482	GSN	1.17368	0.00226194
130561	GSTA4	1.12442	0.00394456
5900692	GSTK1	1.36148	6.56596e-20
4900070	GSTO1	0.884496	0.00435071
3450273	GSTZ1	1.22449	2.6214e-07
2450368	GTF2A2	0.85467	8.85874e-07
4880215	GTF2B	1.11239	0.00188613
1570538	GTF2E2	0.909507	0.00319536
1500609	GTF2H4	0.836721	4.84966e-05
4830619	GTF2IRD2	1.24379	1.41037e-05
270619	GTF3A	1.17711	1.6233e-05
1510438	GTF3C5	0.864957	0.00150278
1990097	GTPBP5	1.16671	0.00457651
940168	GTPBP8	0.86414	7.6304e-05
6980382	GTSE1	0.822106	3.48534e-07
5890338	GUF1	0.87357	0.00351137
3870072	GULP1	1.22446	1.12456e-07
7330131	GXYLT1	0.773857	6.42023e-08
7210398	GYPC	0.733311	2.52182e-14
3520300	GYPE	0.870685	0.00226363
630278	H1F0	0.79052	8.68844e-11
7610538	H1FX	0.774379	1.22199e-07
5310411	H2AFJ	1.17717	0.000259319
6980497	H2AFX	0.793639	1.85786e-06
3930154	H2AFY	0.800469	1.4865e-07
2710292	H2AFZ	0.898679	0.000986865
5360736	HABP4	0.84505	0.000238922
460047	HACL1	1.15525	1.60823e-05
4900333	HAGH	1.10826	0.00145051
3940551	HARS	0.892308	0.000291636
840204	HAS2	1.12982	0.00139328
6980612	HAS3	1.63919	3.77997e-25
2970754	HAUS8	0.750919	3.07172e-09
6280674	HAUS8	0.776368	8.67511e-07
1400358	HAUS8	0.802462	1.76998e-05
650307	HAUS8	0.814802	3.95134e-05
6770494	HAX1	0.845236	0.000110094
1820594	HBEGF	1.22771	2.08827e-05
5870753	HBII-52-45	1.164	0.00299474
1940647	HBP1	1.18447	0.000134001
3780270	HBP1	1.28155	4.60199e-08
4850296	HCFC1	0.856403	7.12453e-06
5420347	HCFC1R1	1.15278	0.000118193
780600	HCP5	1.31107	1.00694e-09
1580088	HCST	1.20308	7.21317e-05
3130112	HDAC9	0.831024	0.00461792
6110474	HDGF	0.878688	1.59123e-05
6370477	HDHD2	1.34282	7.86019e-09
3060136	HDLBP	0.875333	0.0037341
3290079	HEATR5B	1.14535	0.00104907
360689	HEBP1	1.16051	6.71209e-05
6250082	HECTD2	0.890052	0.00211449
3290347	HEG1	0.717792	1.18478e-10
7040161	HELLS	0.835066	0.00131894
4150397	HELQ	1.11913	0.00241692
6100424	HEMGN	0.833319	0.000100781
3420767	HEMK1	1.19395	0.00136996
1850349	HEPH	1.12077	0.00378109
3830040	HERC4	1.18943	9.99206e-06
5720482	HERC5	0.827965	4.76751e-07
4570458	HERPUD1	1.26481	4.56359e-09
5130750	HHEX	0.825253	4.8212e-07
4640427	HIATL1	0.837786	0.000223133
1570370	HINT2	1.14299	0.000340553
1770717	HIRIP3	0.866444	0.000411739
2680450	HIST1H1D	1.16235	0.00268884
6110630	HIST1H2BK	0.678899	5.50041e-14
5050402	HIST1H2BK	0.768949	8.25422e-06
2230619	HIST1H4E	0.839237	0.000540509
610451	HIST2H2AA3	1.61812	5.72065e-21
1820592	HIST2H2AA3	1.63003	9.3298e-11
[truncated: 3,903 more rows]

## Sheet: miR-576-5p
ProbeID	Symbol	miR-576-5p vs contol FC	miR-576 vs control pval
6450255	7A5	1.1399	0.00349001
6370619	A1BG	1.19249	0.00117435
2370438	A2M	1.40538	7.71633e-11
3610072	A4GALT	0.870781	0.00129673
7210327	AADACL1	0.864045	0.00370556
4060358	ABCA1	0.889286	0.00263237
4900711	ABCA12	0.807154	0.00011374
1070594	ABCB4	1.23946	1.28147e-05
6900241	ABCB9	0.888132	0.000499148
5290598	ABCB9	0.851897	1.90847e-06
270615	ABCC3	1.16139	0.000146562
7160603	ABCC6	0.871151	0.000186291
7200102	ABCD4	1.14527	0.00323521
1090543	ABCE1	0.874502	0.000832314
7380113	ABCF1	0.896737	0.00163991
2190273	ABCF1	0.78014	3.27035e-11
5050241	ABHD3	0.895814	0.00169593
5860431	ABR	0.864301	7.38463e-05
2230678	ACACB	1.20672	0.000339935
3370136	ACAD11	1.14297	0.000887153
2470279	ACADM	1.15555	0.000337327
110441	ACADS	0.875061	0.00482743
1240551	ACADVL	0.805659	1.41171e-05
7330753	ACAT2	0.832131	2.81556e-05
1690050	ACCN2	1.17494	0.000104748
2360228	ACER3	0.872982	0.0011733
1170594	ACHE	0.777342	1.22514e-05
4290279	ACLY	0.842158	0.000733107
2450608	ACO1	0.83139	1.47946e-06
6290059	ACOT2	0.883524	0.00132054
7050082	ACP5	0.832922	0.000394657
4670671	ACP6	1.17049	1.32739e-06
3800538	ACPL2	0.788337	2.22321e-09
5720537	ACPL2	0.773876	1.04539e-12
7000307	ACSL4	0.872699	0.00189115
630228	ACSM2B	0.901428	0.00379857
4180292	ACSM3	1.11893	0.00395069
4670544	ACSS2	0.877231	1.60048e-05
4490524	ACSS2	0.877034	1.14277e-05
5390008	ACTL6B	1.19091	0.00229202
5080364	ACTN1	0.846509	1.23431e-06
6940360	ACVR1	0.890461	0.00346815
5290672	ACYP2	0.719687	2.84354e-12
3440452	ADAM15	1.15317	0.000216519
6900209	ADAM19	0.620474	2.18515e-22
1010477	ADD3	1.29998	1.30601e-09
5490382	ADH4	1.1453	0.00378673
6960685	ADIPOR2	0.913103	0.00355635
4480546	ADO	0.832862	5.95248e-05
5550619	ADPGK	0.863825	0.00156171
7570326	ADRB2	1.21262	4.08939e-05
6020333	ADSS	0.832603	0.00140216
6580711	AEBP1	0.877048	0.00337658
6180176	AES	1.18343	9.21481e-05
1230458	AES	1.15563	0.000120459
2690187	AFAP1	0.869721	0.000134883
450097	AFTPH	0.842425	0.000248913
1850075	AGBL5	0.919947	0.00414229
2060477	AGPAT9	0.823333	9.31281e-08
4590594	AGR3	1.17778	0.00200427
940040	AGTR1	1.2233	0.00316395
450553	AHNAK	0.907078	0.00325715
4890672	AHR	1.20552	6.52531e-05
4880561	AHSA1	0.748252	1.21493e-11
1170220	AHSA2	1.19489	0.00162681
1410021	AIF1L	1.11789	0.00216477
5820386	AIRE	1.31585	5.32785e-11
3140441	AK2	0.89096	0.000701287
160148	AK3L1	0.884896	7.64197e-05
4570717	AKAP11	1.1475	0.00398012
670041	AKAP12	0.780927	5.12068e-09
6900706	AKAP12	0.745337	8.00425e-05
5820133	AKIRIN1	0.856309	3.12976e-06
520040	AKIRIN1	0.81783	7.03645e-07
6130424	AKR1A1	1.23667	2.29611e-08
1500504	AKR1A1	1.18288	3.40117e-05
5340129	AKR1C2	1.18229	2.55932e-05
5860347	AKR1D1	1.31772	2.08033e-12
5570041	AKT2	0.880587	0.00150597
4480338	AKTIP	1.14837	0.00037729
5220097	ALAS1	0.898691	0.00492011
1230376	ALAS2	0.838447	0.00306214
4920148	ALDH1A3	1.4455	5.04022e-16
2360551	ALDH1A3	1.29344	3.34601e-10
1980747	ALDH1L2	1.16818	0.00175539
840253	ALDH2	1.15286	0.000128674
460746	ALDH3A2	1.28851	1.22826e-09
1690608	ALDH3A2	0.872537	0.000949679
6220360	ALDH4A1	1.21119	3.17708e-05
70102	ALDH7A1	1.18535	5.0668e-08
4150544	ALDH7A1	1.12012	0.0043106
7400541	ALDH8A1	1.16087	0.00372796
2640088	ALDOA	0.872964	0.000512897
7330544	ALDOC	0.815998	4.94941e-07
1110241	ALG10B	1.18266	7.09175e-05
6660411	ALG13	0.888544	0.00173277
2650167	ALG3	1.10827	0.00186741
6960243	ALG6	1.28786	1.57097e-07
1340537	ALKBH2	1.14477	0.000835143
5130736	ALMS1	1.16051	0.00265484
2570162	ALPI	0.833183	0.00395577
6100356	ALPL	0.820295	0.00180096
2600133	ALPP	1.18948	0.000350302
2490376	ALPPL2	1.19202	0.000743291
2140156	ALS2	1.19314	6.66108e-05
110521	ALX1	0.858725	0.00181521
5870286	AMACR	0.868172	0.000310906
3130154	AMACR	0.842607	0.000957975
5720730	AMELX	1.15985	0.00208456
2340601	AMMECR1	1.47791	4.31936e-10
7100093	AMMECR1	1.28012	0.000154903
450176	AMMECR1	1.1343	0.0043586
6940132	AMPD2	1.14859	0.00233631
5550288	AMY1B	1.31426	3.47464e-08
3130296	AMY2A	1.22521	1.01109e-05
3930392	ANG	1.20765	7.48502e-05
3120326	ANGPT1	0.84427	0.000649271
7650672	ANGPTL2	0.81081	5.26041e-09
6770427	ANGPTL3	1.13118	0.00174381
2640348	ANGPTL7	0.843636	0.000281943
1850709	ANK3	1.31532	9.04964e-07
6220152	ANKFY1	1.20167	0.00222393
110301	ANKLE1	1.19666	0.000774769
6560112	ANKRD1	1.50641	7.97725e-14
6900674	ANKRD10	1.13373	0.00321101
650008	ANKRD16	0.854135	1.59088e-05
1300634	ANKRD23	1.16495	0.0028586
5670112	ANKRD27	0.858361	0.00124578
2760563	ANKRD28	0.857781	0.00111403
360064	ANKRD28	0.850372	0.00111148
1500358	ANKRD29	1.12904	0.00108976
1770273	ANKRD30B	1.2775	1.46527e-05
4860707	ANKRD33	1.12268	0.00199133
6220553	ANKRD39	0.762065	6.81471e-07
2750598	ANKRD46	0.788477	9.51049e-08
2340598	ANKRD54	0.897121	0.00243151
7040674	ANO6	0.884344	0.00132986
6020008	ANO7	0.766988	6.32052e-05
6980328	ANP32C	1.30914	6.58422e-06
5810612	ANPEP	0.829994	0.000217937
5900735	ANXA11	0.876532	0.00042314
4780615	ANXA2	0.862412	3.12843e-05
3520328	ANXA2	0.852095	0.00120105
1070451	ANXA5	0.863383	4.6184e-06
730725	AOF2	1.10747	0.00315506
1850593	AP1G1	1.24531	5.68538e-05
1170041	AP1M2	1.1783	1.74264e-05
1070192	AP1S2	1.13473	0.000180782
510129	AP4B1	1.1429	0.000191944
1580152	APBA2BP	1.14813	0.00330281
6900180	APBB1	1.2067	0.000566019
4120279	APBB3	1.17072	3.08032e-06
7320402	APBB3	1.16177	0.00408112
4180358	APC2	1.15628	0.000360128
7150634	APOD	0.887059	0.00207581
4880291	APOL2	1.1456	0.00466516
5550397	APOL6	1.16693	0.00450419
2680446	ARF3	0.79662	0.000560125
510300	ARF6	0.749816	4.5024e-05
6480082	ARHGAP1	1.12587	7.56015e-05
6060050	ARHGAP11B	1.13309	0.00177918
6110332	ARHGAP19	1.39451	3.03519e-09
4390441	ARHGAP30	0.837928	0.000824554
620364	ARHGAP6	1.13922	0.00401517
60551	ARHGAP8	0.864264	0.00481441
6760482	ARHGAP8	0.857417	0.00306429
1570193	ARHGDIB	0.815041	2.64987e-07
770703	ARHGEF6	1.16998	5.7336e-05
6510553	ARID3A	0.814967	0.000750653
6590722	ARID4B	1.13363	0.00462069
4860468	ARL1	1.12761	0.00341882
990154	ARL16	1.22711	4.16915e-08
3290739	ARL2	1.21049	4.01117e-07
2630209	ARL5A	1.54628	2.55528e-17
6270195	ARL5A	1.51625	3.81347e-22
1710753	ARL5B	1.20859	7.58288e-05
2340564	ARL5B	1.11393	0.00483988
2690047	ARL6IP1	0.850661	7.60351e-05
2070563	ARL6IP5	0.844249	1.71985e-05
7050438	ARL6IP6	0.873892	0.00179529
130685	ARL8B	0.897668	0.000380557
730020	ARMC7	1.11805	0.00489325
2510575	ARMC8	0.854657	0.00237788
6550750	ARMC8	0.818687	6.43382e-05
1580619	ARMCX5	1.16205	0.00341968
4490215	ARMCX6	1.13669	0.00113502
4560110	ARMET	1.12905	0.000926313
4180307	ARNT2	1.39065	9.92998e-15
130717	ARPC1B	0.747549	4.53244e-08
7380193	ARPC3	0.743674	1.06793e-15
4830056	ARPC5L	0.841575	0.000143884
6580689	ARSD	0.85632	9.99552e-05
2640725	ARSJ	0.827643	1.79279e-06
7040497	ART3	0.897569	0.00114337
7000072	ASAP1	0.879672	0.00206835
940164	ASAP1	0.752724	7.80028e-06
2190709	ASAP3	0.745194	4.21735e-10
60309	ASB3	0.852248	0.000645276
7000333	ASB6	0.887351	0.00169589
130110	ASB9	0.891811	0.00154566
830528	ASCC1	0.878429	0.00225479
4890376	ASCC3	0.82816	0.00146055
6620598	ASL	1.12205	0.00436427
4480435	ASNA1	0.858791	0.00482296
1510296	ASNS	1.10985	0.00102853
5890619	ASPH	0.787329	4.06353e-07
2340133	ASXL3	0.860517	0.00080541
5340551	ATAD1	1.32426	8.47359e-10
5260221	ATAD1	1.29557	4.65162e-08
1410242	ATAD2	1.33446	0.000176947
1570484	ATF5	0.8785	0.00269123
2760491	ATG16L1	1.11559	0.0046523
1690253	ATG3	1.19882	0.000350909
5560131	ATOX1	0.902713	0.000670243
6650594	ATP11B	1.17346	0.00494177
840672	ATP13A3	0.894007	0.00160624
6060482	ATP1B1	0.779882	5.48495e-06
3290747	ATP2A3	0.836252	0.000122761
1110377	ATP5D	0.849659	2.72555e-05
5870446	ATP5G1	1.209	3.33722e-06
4560246	ATP5I	1.18822	1.33358e-06
1580603	ATP5I	1.10071	0.00422779
6900722	ATP5S	1.17991	5.03251e-06
1660215	ATP6V0A1	1.19066	3.13734e-06
5290243	ATP6V0A4	0.690355	6.23969e-16
2320110	ATP6V0E1	0.828649	2.27954e-06
4730343	ATP6V0E1	0.82605	1.77133e-05
6180088	ATP6V0E2	1.13271	0.00021932
7050131	ATP6V1A	1.16561	0.000149293
6370091	ATP6V1G1	0.860556	4.33174e-05
1260538	ATP6V1G2	1.16609	5.08879e-05
6480630	ATP9A	1.40427	3.46253e-18
6520243	ATRN	0.832809	2.49096e-05
6660598	ATXN2L	0.881739	0.00493783
4730605	AURKA	0.919257	0.00327544
3800634	AVEN	0.832735	9.69562e-06
6590747	AWAT2	1.19503	2.52933e-05
4640403	AXL	0.8516	3.6883e-06
6480703	AXL	0.845259	7.40768e-07
7560041	AXUD1	0.862008	0.000230155
5310673	AYP1p1	1.13512	0.00197816
3990523	AZIN1	0.879351	0.0049435
2260220	B3GNT6	0.893362	0.00449414
1740086	B4GALNT1	0.906068	0.00353419
2000646	B4GALT4	0.88878	0.000669375
4010553	B4GALT6	1.48914	5.53986e-12
6060594	B9D1	1.22582	9.93034e-07
430050	BAMBI	0.879864	0.000594467
4830253	BAT2L	1.16358	0.000132889
3520092	BAX	0.847961	3.5213e-05
2470753	BBS4	1.27051	4.48753e-08
3170326	BBS5	0.811659	0.00146462
6250564	BCAP29	1.17922	8.96416e-05
2710746	BCAR1	0.850693	0.00431833
4070053	BCAR3	0.819482	5.71747e-10
3060343	BCAS1	1.16863	0.00218994
7610575	BCAS2	1.13902	0.00464846
7650524	BCAT1	0.850407	0.00011338
5270156	BCCIP	0.844218	0.00149239
5220347	BCKDK	1.10937	0.000386426
6420379	BCL2L12	0.876126	5.55901e-05
5290634	BCL2L12	0.843062	0.00201956
6370593	BCL7B	0.841775	5.74003e-10
3800176	BCLAF1	1.09721	0.00267551
510576	BCOR	0.85841	3.33773e-05
5960411	BCYRN1	1.12781	0.00166884
3450148	BDNF	0.857575	0.00349311
2850673	BEND7	0.861368	0.0026648
6480468	BEX1	1.23625	5.8464e-09
2470598	BEYLA	0.884534	0.00119992
610022	BFAR	0.86382	0.000343175
4830356	BGLAP	0.844704	0.000764823
460767	BGN	1.14523	1.65289e-05
4920707	BIRC2	0.867655	0.00245699
3060255	BIRC3	1.17121	0.000216612
5080021	BIRC3	0.849366	0.00057898
7550626	BIRC5	1.17138	0.00097844
1230682	BIRC5	1.11216	0.00491597
2690441	BIRC7	0.789295	0.000502759
1090367	BIVM	1.19231	8.06211e-07
4220270	BIVM	1.18921	0.000121897
4880482	BLMH	0.795893	0.00151528
6620521	BLVRB	1.12984	0.00290369
6130020	BLZF1	1.27502	2.0852e-06
3290441	BMPR1A	0.801179	4.32325e-06
6060475	BMPR2	0.817689	2.33205e-05
7380136	BNIP2	0.867592	0.00111667
620047	BNIP3L	1.25937	0.00019145
2600072	BOK	1.16515	0.0035032
60148	BOLA2	1.14478	1.35976e-05
830288	BOLL	1.15441	0.00249826
4200746	BPI	0.885424	0.00127496
4230259	BRCC3	0.859183	0.0040026
4060292	BRE	1.13061	0.00390281
160437	BRI3BP	0.813236	6.18803e-05
4890093	BRP44L	1.16752	7.38279e-05
1990563	BRP44L	1.15481	0.00311214
1940059	BRUNOL4	0.848326	0.00379111
5080066	BRWD1	0.854407	0.00221687
5560136	BRWD2	1.24926	1.69934e-06
6900224	BSCL2	1.10886	0.000714564
3370450	BSDC1	0.819609	2.01652e-05
4900674	BST2	0.858634	0.002229
2120341	BTBD12	1.2651	2.28638e-09
1780403	BTBD7	1.13545	0.00164566
7330630	BTF3	0.91008	0.00474339
5490730	BTF3L4	0.803717	4.80335e-08
1170717	BTF3L4	0.786747	5.02359e-11
1010487	BTG2	0.844851	0.000204138
2120184	BTN3A1	1.18083	0.00275954
5960465	BUB3	0.775958	1.68095e-06
50487	BUD13	0.883189	0.00240735
4490706	BUD31	0.852081	4.40515e-05
3440735	C10orf141	1.15658	0.0032194
6100458	C10orf4	1.17141	0.00126952
4070598	C10orf46	1.17821	0.00183581
2120468	C10orf58	1.13279	0.000598109
1010129	C10orf61	0.887264	0.00482447
6660544	C10orf65	0.821642	0.00119139
5570300	C10orf78	1.13531	0.00195242
610400	C11orf1	0.872469	3.57024e-05
2190753	C11orf17	0.862627	0.00335297
7400341	C11orf2	1.15882	0.00125138
870154	C11orf57	0.86302	0.00243362
290035	C11orf59	1.176	0.000106875
2600092	C11orf61	1.12	0.0043742
4900747	C11orf75	1.15345	0.00384042
2570019	C11orf82	1.15601	0.000577671
3290379	C12orf23	1.2057	3.00261e-05
6020661	C12orf26	1.16036	1.93894e-05
110240	C12orf29	0.904367	0.00366842
2940546	C12orf31	0.776634	1.00012e-06
1780367	C12orf44	0.88945	0.00135221
460332	C12orf55	0.882038	0.00451561
6040452	C12orf56	1.12872	0.0012861
1050592	C12orf64	0.868459	0.000804113
6660711	C13orf23	0.86135	0.000177992
1170402	C13orf36	0.877849	0.00299543
3170187	C13orf37	0.8828	0.00061261
5700196	C14orf100	0.856428	0.000457703
3310639	C14orf124	1.15782	0.00154103
1300719	C14orf149	0.869403	0.00133928
7160747	C14orf153	1.16998	2.63631e-05
5960768	C14orf173	1.13299	0.00167024
3170458	C14orf179	0.888916	0.00420205
3460594	C14orf68	1.26729	0.0030509
3390551	C14orf78	1.16959	0.00228798
1400288	C14orf78	0.821162	0.00112788
7100008	C14orf80	0.881131	0.00131805
1980259	C15orf28	1.17995	0.00163195
2340240	C15orf38	1.21417	0.000144489
7380066	C15orf43	1.16988	0.000932668
270367	C15orf51	1.20648	3.81557e-05
4760450	C16orf33	0.847348	3.48999e-06
2370414	C16orf42	0.881974	0.000781986
6940647	C16orf58	1.15214	3.8422e-06
6560725	C16orf59	1.14717	0.000119545
650626	C16orf68	0.898261	0.0025562
1010575	C16orf87	0.807724	9.1375e-06
4070424	C16orf93	1.12648	0.00183388
4260088	C17orf28	0.860121	0.00011923
2340521	C17orf61	1.22366	1.54869e-06
4540064	C17orf70	1.22346	3.54492e-07
5090717	C17orf95	0.850723	0.000756448
2940201	C18orf32	1.37128	3.08515e-08
4290377	C18orf45	1.18535	3.6325e-05
4900609	C18orf55	0.884262	0.00192337
1450682	C18orf56	0.823323	1.12827e-08
1030458	C19orf10	0.844455	0.000604964
5220594	C19orf20	0.860224	0.00455999
2260039	C19orf28	0.830121	0.000709829
630470	C19orf33	1.20766	0.00176216
2850630	C19orf48	1.13449	3.19968e-05
3460184	C19orf53	0.87102	7.07935e-06
3610768	C19orf62	0.87107	3.21748e-07
4010341	C19orf75	0.864273	0.00188566
2480674	C1D	1.13666	9.5272e-05
940240	C1orf112	1.15037	0.00191687
4880181	C1orf124	0.843107	2.06844e-05
1090653	C1orf133	0.820881	1.10028e-07
6650253	C1orf141	0.871224	0.00137926
6350451	C1orf174	0.895235	0.00341297
1260576	C1orf198	0.874975	0.00453716
1110113	C1orf215	0.903879	0.001272
2360598	C1orf31	0.833697	2.45014e-06
3780411	C1orf43	0.74417	2.86084e-09
1570564	C1orf86	1.22841	1.45706e-05
4780349	C1orf9	1.20168	7.38633e-05
6020315	C1orf97	1.23564	3.0677e-05
7200392	C1QBP	0.888883	0.0029034
7210041	C1QL2	0.815341	0.00132757
540612	C1QL3	1.11912	0.00430163
6180719	C1QTNF1	0.872606	0.00465417
7320204	C1QTNF5	1.18294	3.38223e-05
770561	C20orf108	1.208	3.20536e-06
7400689	C20orf11	1.22345	7.5105e-07
2810082	C20orf111	0.873698	0.000990256
770221	C20orf177	0.775684	8.15481e-09
2750647	C20orf27	1.16865	1.73695e-05
4040204	C20orf3	0.87167	0.000183796
5130129	C20orf4	0.869111	0.000993622
5220438	C20orf52	0.884106	0.0010543
450133	C20orf70	0.836625	0.00099703
2370360	C20orf91	0.872913	0.00470148
650746	C21orf55	1.23173	2.92102e-05
7560612	C21orf58	1.35786	1.15447e-08
3460278	C22orf13	1.0804	0.0047909
650717	C22orf23	0.884308	0.00269729
5810632	C22orf28	0.88988	0.00178291
3800025	C2orf28	0.883075	0.000278997
4120377	C2orf47	0.850881	0.000212302
4920521	C2orf68	1.38943	4.73973e-14
6560356	C2orf69	1.33811	2.30203e-13
3930386	C2orf76	0.86899	0.00378501
4760053	C2orf89	1.1072	0.00332258
4230497	C3orf17	0.862529	0.00209921
3850661	C3orf23	0.827233	0.000137757
1570010	C3orf37	1.24464	0.00143969
3940079	C3orf52	1.26569	0.000143934
3290162	C3orf55	0.883643	0.00331738
6060403	C3orf70	0.857071	0.000490186
1690487	C3orf70	0.781219	9.98354e-08
5820523	C4B	1.12416	0.00486726
1450239	C4orf16	1.16537	0.000564251
2230376	C4orf34	1.28275	1.83644e-08
3420692	C5orf15	0.861142	2.97401e-05
2940725	C5orf22	0.90131	0.00479356
6960678	C5orf40	0.838019	0.00018645
6860228	C5orf41	0.895534	0.00478161
6840491	C5orf41	0.856685	0.000621894
4490408	C5orf43	0.774929	9.85667e-06
5810273	C5orf53	1.19704	0.000305251
6020687	C5orf56	0.847053	0.000216035
6040458	C6orf117	0.852543	0.000255815
2630121	C6orf118	0.800144	0.000238997
6840370	C6orf126	1.1327	0.00330615
780187	C6orf130	1.13409	0.000677459
3930671	C6orf170	1.36616	3.50336e-11
6480201	C6orf191	0.785805	3.02343e-05
160333	C6orf192	1.12445	0.00110239
6040156	C6orf52	1.20001	5.58958e-05
5050021	C6orf70	1.17362	0.000776513
4290575	C7orf23	0.858456	0.000620696
4010072	C7orf25	0.842007	3.47769e-07
3130477	C7orf28A	1.20179	0.00359506
4120309	C7orf36	0.901435	0.00176392
5390497	C7orf53	1.14536	0.00489277
3310484	C7orf54	1.54057	2.59685e-13
7320441	C7orf68	1.2006	0.000335334
7400671	C7orf70	0.853158	0.00235703
5360390	C8orf37	1.23131	0.000170825
6480202	C8orf38	0.835335	4.494e-05
4640132	C8orf45	1.18151	0.00263614
2060338	C8orf47	1.23863	0.000378293
1470706	C8orf55	1.10801	0.00242793
3780021	C8orf83	0.886287	0.004054
3420521	C9	1.17813	0.00139738
6840039	C9orf100	1.15204	0.00216435
2140347	C9orf106	0.869307	0.00258134
3170095	C9orf110	0.86807	0.00410591
5260075	C9orf130	1.2355	4.23264e-05
1990661	C9orf135	1.13408	0.00141009
4280521	C9orf14	1.15765	0.00490596
6450162	C9orf169	1.12088	0.00399792
160307	C9orf3	0.745078	2.68018e-08
5260538	C9orf30	0.719698	9.27805e-11
50209	C9orf38	1.15736	0.00403975
1050050	C9orf45	1.12564	0.00173121
6520661	C9orf46	1.13324	0.00180513
5420482	C9orf58	1.13722	0.00379403
5090072	C9orf80	1.20112	0.000162216
5090176	C9orf89	0.906801	0.00432709
5720131	C9orf91	1.14544	0.000453046
6040626	CA9	0.794989	0.000179244
7000017	CAB39	0.90025	0.00206893
4050411	CABLES1	0.887196	0.00426995
1010201	CABYR	0.895967	0.0039616
5900192	CACNA1C	0.794559	0.000703575
6580112	CACNG2	1.13991	0.00026773
4830167	CACNG6	0.821955	0.00137768
1170445	CADM1	0.834983	0.0023411
5860039	CALB2	1.13873	0.000176433
1660477	CALM1	1.16552	0.00014777
4610209	CALML4	1.20742	6.31938e-05
4780113	CALN1	1.1472	0.0025352
2760370	CALR	0.907414	0.00235283
4060008	CAMK2N1	0.900125	0.000360936
2940142	CAMK2N2	1.10799	0.000940378
6450433	CAMK4	1.17214	0.00141188
5860075	CAMP	0.865872	0.00489164
6280209	CAMSAP1L1	1.22399	1.27635e-05
240162	CAND1	0.888351	0.00154915
5860477	CANX	1.20862	5.44134e-06
1070402	CANX	1.15216	0.000145834
2680168	CAPN7	0.866397	0.000224163
2680730	CAPRIN1	1.19909	2.14991e-05
1980202	CAPRIN2	1.2325	6.18887e-05
2650474	CAPS	1.1394	0.00371705
4210719	CART1	0.83028	2.30467e-07
2970327	CASC2	0.879343	0.00107822
10577	CASC2	0.842269	0.00386142
3360059	CASP2	1.12065	5.96192e-05
5290465	CASP7	0.828511	4.31618e-06
2600273	CATSPER2	1.16786	8.23938e-06
5550379	CAV1	0.804133	6.37543e-08
1070215	CAV1	0.759982	2.38032e-10
620360	CAV2	0.86332	0.00320866
2600537	CBFB	0.809958	8.25274e-07
5560543	CBR3	0.889388	0.00328974
5810750	CBR4	1.23881	3.91782e-09
6590278	CBX2	1.55024	7.51468e-22
3370288	CBX6	1.14667	0.00211018
270291	CCAR1	1.17175	0.00427769
5690131	CCDC101	1.20961	0.000514298
4390072	CCDC104	1.22476	0.00034483
3940471	CCDC106	1.12435	0.00161303
1780259	CCDC109B	0.847925	7.30529e-05
2070537	CCDC124	1.1415	0.00115308
650564	CCDC125	1.35732	1.42872e-08
7100681	CCDC137	0.843917	9.71243e-05
4390612	CCDC14	1.18256	7.2172e-05
6110095	CCDC15	1.24009	7.12875e-06
2850746	CCDC42	0.861416	0.000520971
5550187	CCDC43	1.17415	0.00270068
1850367	CCDC47	0.803824	0.000745175
3890753	CCDC50	1.11972	0.00391051
2070674	CCDC56	1.16031	0.00172533
1780730	CCDC59	0.864823	0.000742841
650300	CCDC86	0.864022	0.0043014
2750192	CCDC90B	1.1861	0.0023011
2340594	CCDC91	0.848081	0.00276485
6650201	CCDC97	0.866763	0.000690466
4220246	CCL20	0.825463	3.36868e-07
7100762	CCL28	1.20138	0.00470214
870754	CCL4	1.16484	0.000667332
5360070	CCNB2	0.917519	0.00197444
2370204	CCNC	0.822372	2.91018e-05
3990026	CCNE1	0.881032	0.000813472
6110433	CCNJ	0.837162	0.000771711
4610142	CCNJL	0.826247	2.71149e-06
5310605	CCNY	1.20398	1.86921e-05
6620228	CCNYL3	1.13211	0.00227903
5270500	CCT7	1.14522	0.0043356
4230292	CD109	0.882314	0.000502067
6330474	CD151	1.10087	0.002615
580100	CD163L1	0.840725	0.00414669
10142	CD164	1.30739	0.000102396
6270202	CD1B	0.813108	2.30115e-05
7330452	CD200	1.1461	0.00338042
4220703	CD200	0.859557	0.00143237
610437	CD24	1.22064	1.95569e-06
5900575	CD276	0.768058	1.86006e-06
2490066	CD2BP2	1.10364	0.00197354
4150669	CD34	0.858425	7.14818e-05
1580411	CD3D	1.1598	8.82195e-05
360719	CD44	1.1981	0.00248502
2120451	CD46	0.86651	0.000131466
3610035	CD58	0.810877	1.29404e-06
4570438	CD68	1.38155	1.66974e-08
4220068	CD70	0.863638	6.39642e-05
7040008	CD74	0.85733	5.76984e-08
1780440	CD79A	1.14562	0.00375301
4560743	CD96	0.805279	2.06398e-08
2710754	CD96	0.801484	2.13516e-08
6960630	CD97	1.11803	0.000782141
5910445	CDAN1	1.26067	3.72335e-08
6100301	CDC123	0.89408	0.00185987
6040037	CDC14B	0.883952	0.000767357
1470750	CDC23	0.878621	0.000321329
2480341	CDC25A	0.895144	0.00113765
4250739	CDC2L1	0.854377	0.00084735
2640246	CDC2L2	0.848639	0.00336232
4150670	CDC37	1.09789	0.000435479
6250598	CDC42BPA	0.88653	0.00168499
6180253	CDC42EP2	0.818077	7.08687e-06
2070669	CDC42EP3	0.775085	1.70921e-10
4480192	CDC42SE1	0.857046	0.000119941
2320170	CDC45L	1.16239	5.62919e-06
5820563	CDH13	0.840748	4.38972e-05
1170709	CDH2	0.901877	0.000982156
5810220	CDK10	0.840589	0.00137251
6130762	CDK10	0.781242	3.06978e-06
4590064	CDK2	1.13443	0.00105124
2750280	CDK5R1	0.891821	0.00381362
1260025	CDK5RAP1	1.22228	1.2078e-05
6620075	CDK5RAP3	1.13977	0.000525578
670286	CDK6	0.811501	9.32476e-09
7380647	CDKL2	0.863199	0.00375035
130309	CDKN1B	0.870736	0.00238977
5890653	CDKN1C	0.644754	1.41212e-16
7400224	CDKN2AIPNL	1.22242	6.66641e-06
1500338	CDKN2B	1.2077	0.00104372
4920593	CDKN2C	0.85473	5.18333e-05
5720746	CDV3	0.85549	2.64505e-05
3130356	CDV3	0.841296	0.000137985
70184	CDX1	0.855528	0.000964709
4010131	CEBPZ	0.802179	9.66412e-07
6200064	CECR1	0.857915	0.00221222
6770079	CECR1	0.851186	0.0013109
1340470	CECR5	1.17023	1.06499e-05
7380711	CENPH	0.852965	0.000996414
1450192	CENPM	1.09861	0.00193754
6250196	CENPP	1.15773	0.00101957
2350630	CENPQ	1.11269	0.00464335
1030026	CENPV	0.840579	1.26299e-05
1070376	CEP164	1.19448	0.000126447
840551	CEP27	1.31297	5.19083e-07
4760091	CEP78	0.872701	0.000413759
6200494	CFDP1	0.836923	5.91003e-05
1690609	CFI	1.31752	1.88486e-07
1300398	CGGBP1	0.787505	2.61739e-09
1980670	CGN	1.14775	0.000277677
7570619	CHCHD1	0.865596	0.000114094
940010	CHCHD10	1.35065	2.19403e-09
3850292	CHCHD4	1.17507	2.54471e-05
5220504	CHCHD7	0.819075	0.000108875
5260685	CHEK2	1.19515	0.000174143
4230470	CHES1	0.816474	1.62109e-08
3130576	CHIC2	0.901791	0.00151197
3940148	CHMP1B	0.857341	9.16363e-06
3440692	CHMP7	0.867028	0.000913386
6580470	CHN2	1.15916	0.0020043
6760192	CHP	1.11418	0.00355475
1740326	CHPF2	0.864018	0.00251706
1050468	CHRDL1	0.864131	0.00319879
1260477	CHRFAM7A	1.18937	0.000234504
2630369	CHST14	1.41395	6.70671e-10
6980156	CIAO1	1.19842	1.09434e-06
2690022	CIAO1	1.17075	0.000851524
3360020	CIDEC	1.17819	0.00251634
4200162	CIRH1A	1.14911	7.76988e-05
6220441	CISD1	0.859789	0.000484836
4490528	CKAP4	0.864145	0.0029523
2760519	CKLF	1.11901	0.0021619
5080367	CKLF	1.10126	0.00264277
5670722	CLCA1	0.855631	0.00039796
2060088	CLCN7	1.18835	1.23683e-05
5960296	CLDN1	1.36518	7.92085e-09
5570037	CLDN18	1.21456	0.00217746
4810286	CLDND1	0.888438	8.96519e-05
1050189	CLEC10A	0.870348	0.00387854
160224	CLEC16A	0.885891	0.00303559
4590717	CLEC2D	1.12007	0.000832752
7160376	CLEC3A	0.879347	0.0006871
5960136	CLEC4C	0.872276	0.00142805
4290360	CLEC4F	1.1925	0.00225437
3450072	CLIC1	0.870947	0.00122439
4040192	CLIC2	1.16124	0.00322299
1710612	CLIP2	0.871427	0.000231057
3310672	CLIP4	0.855359	2.09663e-05
5820403	CLK4	0.804099	4.10108e-06
2510079	CLPP	0.863366	0.000333265
770168	CLPTM1	0.908009	0.00299012
1470184	CLSTN1	0.85258	5.22256e-06
4880097	CLSTN1	0.838626	0.000400981
1070471	CLU	0.854027	0.000236669
2070044	CLYBL	1.13442	0.00251512
4250634	CMAH	1.19321	0.00108713
7570494	CNFN	1.18102	0.0010209
5550037	CNN2	1.17376	6.50048e-07
6900195	CNO	0.87237	0.00284971
1300463	CNOT10	1.11706	0.0030097
4640484	CNOT8	0.877432	0.0035733
3940167	CNRIP1	1.13773	0.000361438
4280343	COASY	0.853896	4.04416e-05
6940408	COBRA1	0.853564	3.20913e-05
1030358	COG7	0.864032	0.00256183
3060095	COL12A1	0.843728	0.000390462
5360743	COL16A1	1.18403	1.32086e-05
6960142	COL1A1	1.17213	0.000502679
5910431	COL4A1	0.885132	0.000625048
4920369	COL5A1	0.836884	2.67673e-07
4490292	COL5A2	0.867532	2.67831e-06
7570598	COL6A1	0.866786	0.0011838
2510091	COL8A1	1.33265	6.44702e-10
3360452	COL8A1	1.17673	0.00277478
3780168	COL8A2	0.870874	0.00341228
6380040	COL9A2	1.17494	4.95231e-05
1230523	COMMD3	1.11723	0.00019203
10097	COMMD4	0.860889	0.000284078
20707	COMMD5	0.880777	0.00117815
6940243	COMT	0.896111	0.00293719
6980170	COPB1	0.905967	0.00347078
7320181	COPS7A	1.21414	1.55625e-06
4590661	COPS7B	0.876244	4.14416e-06
6940092	COPS8	0.875268	0.00191449
3180020	COPS8	0.872946	9.61829e-05
6330309	COPZ1	0.84854	1.63218e-05
5720128	COQ2	0.883998	0.000945794
1070678	COTL1	0.724982	6.10732e-05
1450255	COX19	1.17268	0.000562263
2340743	CPA3	1.1389	0.00207109
520682	CPA4	1.18007	0.00248149
7320598	CPLX4	0.87217	0.00344954
6510400	CPN1	0.876399	0.00440857
1470386	CPNE8	1.17565	4.60188e-05
60136	CPVL	1.15536	1.83805e-06
2570196	CPXCR1	0.862809	0.00186623
5890139	CPXM2	0.849368	0.00287527
3780554	CRBN	0.881487	0.000761904
1340358	CREB1	1.17976	0.000279726
6200577	CREB5	0.81764	0.000125405
2120279	CREBZF	0.774853	3.47116e-08
1090497	CREG1	0.847961	8.16368e-06
6560390	CRELD2	1.26812	3.87803e-10
5090731	CRIPT	0.883868	0.00103577
7040014	CRK	0.845157	3.31904e-06
5860048	CRKRS	0.879882	0.00481655
5310400	CRLF2	1.23665	4.66395e-05
5360397	CROP	1.23608	0.000724034
5700646	CRTAP	0.860756	0.000142548
6770168	CRTAP	0.719176	5.34347e-17
1780097	CRTC1	0.835642	0.00380547
4260187	CRTC2	0.860175	0.000352917
1940253	CRY1	0.873224	0.000139083
1820070	CRYGA	1.17159	0.000164368
510376	CSAG3	0.805508	0.00430098
1230609	CSAG3A	1.21472	0.00102649
5130674	CSE1L	1.15912	0.00010471
130674	CSF2RA	1.39504	1.70592e-08
2900053	CSF2RA	1.22902	3.92634e-07
4610561	CSGALNACT1	0.842177	0.000296272
130719	CSH2	1.16961	0.00406255
1690102	CSHL1	1.13259	0.00376233
940598	CSMD3	0.890184	0.00160842
940577	CSNK1G1	1.14801	0.00336152
4810709	CSNK2A1P	1.17863	2.04973e-05
5860519	CSPG4	0.875316	6.79953e-06
6370397	CSRP1	1.11763	0.000656728
1990152	CSRP2	1.13025	0.00303022
1070551	CSRP2BP	0.916568	0.00347181
770669	CSRP3	1.1458	0.00232546
6450543	CST3	1.12176	0.00358811
60288	CST8	1.24852	0.00124862
2710504	CTAGE1	0.87211	0.00385843
5690687	CTGF	0.8331	4.55759e-05
770424	CTGLF3	1.17611	6.67299e-06
290475	CTNNAL1	0.870643	0.00343058
940722	CTNNAL1	0.859996	0.000325395
430259	CTNNBIP1	0.865963	0.000340095
240309	CTSB	0.874214	0.00454795
4150189	CTSL1	1.12669	0.000742392
1430477	CTSL2	1.21378	6.19058e-05
1820300	CTSO	1.15793	0.00225912
4220259	CTSZ	0.863471	5.98678e-05
130433	CTTN	0.830885	1.5194e-08
2970554	CTTNBP2	0.860815	0.00135898
360114	CTXN1	1.36605	1.14648e-18
2000193	CUL2	0.878225	0.00409587
1300220	CUL4B	1.22518	0.000216255
1030427	CUTA	0.888078	0.00238053
3610091	CUTC	1.09952	0.00397471
6940402	CUTL1	0.848626	4.65442e-07
5720039	CXCL1	1.3206	0.000401242
1170347	CXorf26	0.802376	6.2421e-11
5090491	CXorf38	0.886791	0.00426745
2480048	CXorf40A	0.86919	6.65797e-05
4180026	CXorf41	0.880755	0.0029195
2060717	CXorf48	0.885632	0.00191275
4610541	CXorf56	1.15585	0.00139869
3400088	CXXC1	1.14343	0.00042973
1010048	CXXC5	0.871674	0.000145853
4610228	CXYorf2	0.803447	0.00152943
2140154	CYB5A	0.876476	0.00036379
6420040	CYB5D1	0.917425	0.00347427
2450465	CYBRD1	0.824437	2.42777e-05
2370300	CYBRD1	0.781593	3.76264e-08
6100768	CYFIP2	1.21202	3.7288e-06
4830193	CYLC1	0.853964	0.00135528
3360133	CYP20A1	1.15864	0.000133263
270332	CYP20A1	1.14533	0.00241128
6280224	CYP26B1	1.19272	0.000552244
3710497	CYP2B6	0.8689	0.00393776
1570661	CYP2J2	1.28354	1.68772e-05
2650598	CYP4V2	1.23639	0.0011035
1030719	CYP4Z2P	0.824467	0.00015216
3930605	CYR61	0.724174	1.29091e-10
5090736	DAGLA	1.1486	0.00432373
2680020	DAGLB	1.17599	0.00174769
2710491	DAP	0.840762	2.2192e-08
3460504	DAPP1	1.16338	0.000109801
5910097	DARS2	1.13469	0.000392143
1510189	DAZ3	0.872372	0.000272649
6760008	DBN1	1.27152	1.18693e-10
6420168	DBNDD2	1.11844	0.00220398
2140671	DBNL	1.16218	0.000796994
5960561	DBR1	1.13439	0.00270782
3890670	DCAKD	1.18057	3.03818e-06
830661	DCBLD2	0.887252	0.00238039
60132	DCBLD2	0.789102	1.72389e-10
4850746	DCD	1.17198	0.000460888
2120113	DCDC2B	0.754333	0.000226113
2100079	DCI	1.1403	0.00102361
6860647	DCLRE1C	1.20407	0.000410063
3800553	DCP1B	1.15871	0.0022598
4670519	DCTD	1.16999	3.32155e-05
7650435	DCTPP1	0.896314	0.00361748
7560288	DCUN1D3	1.24339	2.26326e-06
2370100	DDB1	1.20645	4.05135e-08
3290463	DDB1	1.13722	0.00189621
2360593	DDT	1.12049	0.000141275
1850451	DDX12	0.867329	0.000413473
1780709	DDX17	1.19952	1.90014e-06
4560242	DDX19B	0.841091	0.000329033
2900300	DDX20	1.19698	0.00486523
7160487	DDX25	1.17243	0.00270529
3890192	DDX46	1.13492	0.000671828
3940379	DDX47	0.857895	0.000126187
4390661	DDX51	1.1126	0.0023368
7380653	DDX56	0.888807	0.000945686
1300279	DDX59	0.806581	1.76732e-05
510093	DEAF1	0.878247	0.00103325
510291	DECR1	1.15797	8.09042e-05
380148	DECR2	1.10271	0.00415384
870364	DEDD	0.896389	0.00127276
4210066	DEF8	0.88771	0.00272018
6550164	DEFA4	1.21126	0.000787838
630328	DEFB107B	0.827936	0.00338822
5560398	DEGS1	0.85997	0.000745891
3870450	DEM1	1.17303	4.25036e-05
60524	DENND1A	0.844195	0.000774486
5260575	DENR	1.27082	1.77354e-06
6200201	DEPDC1	0.863156	6.45592e-05
6220113	DEPDC7	0.796405	1.40555e-07
2630669	DEPDC7	0.767328	2.07543e-07
1770279	DERA	1.10857	0.00282662
4390576	DFFA	0.825715	0.000158493
430242	DGUOK	1.15227	0.000151671
2480768	DHFRL1	1.15586	0.00183746
2850020	DHRS2	1.179	0.00315757
6100722	DHRS7C	0.825404	0.000108893
5270762	DHRSX	0.83514	0.00164316
3310725	DHX34	1.14689	0.0044699
5670349	DHX40	0.847009	0.000581323
7510392	DIP2B	1.10483	0.00304387
5340605	DIRAS2	0.844937	0.000858606
3360273	DKFZp434K191	1.2999	3.09343e-08
4220195	DKFZp434N035	0.869422	0.000456984
6200176	DKFZP564J102	1.18925	0.00264383
2690056	DKFZp779M0652	0.831703	9.00963e-05
4880609	DKK1	1.75518	1.09857e-12
5570102	DKK1	1.50077	5.20259e-13
5390451	DKK3	1.10679	0.00229801
1190446	DLC1	1.23628	5.83793e-07
5390131	DLEC1	1.22658	5.63829e-05
7200035	DLEC1	1.15211	0.00458351
5490053	DLEU1	0.832547	5.42116e-05
4480487	DLEU2	0.807125	0.00372297
540379	DLG3	1.13757	0.00349615
6510215	DLG5	1.19734	0.0044695
3520543	DLL3	0.819548	0.000166872
1450341	DLX1	0.858978	0.00488819
6040768	DMAP1	1.13649	0.00208726
5670435	DMC1	1.32297	3.69362e-09
270520	DMD	1.26749	3.80795e-05
3990541	DNAH17	1.13264	0.00429316
4050609	DNAJA2	0.893055	0.000474632
610221	DNAJB12	0.838762	0.00030698
1230224	DNAJB6	0.887849	0.00140455
2760164	DNAJB9	0.816102	0.000426836
2450411	DNAJC12	1.152	2.96383e-05
7510544	DNAJC22	1.14907	0.000675692
5890300	DNAJC24	0.841424	7.12383e-06
2810500	DNAL1	1.19861	0.000127434
1260162	DNMT1	1.14132	0.000306654
7610730	DOCK11	1.2514	0.000629662
3310682	DOCK5	0.873891	0.0015176
3390730	DOLK	0.854803	0.0008836
5080328	DOPEY2	1.17801	0.00141253
6290719	DPAGT1	1.15676	0.00193661
6040112	DPH2	1.10109	0.000817096
6250397	DPH3	0.862523	0.000521367
6510279	DPH3	0.827119	3.20521e-05
7380465	DPH3	0.823906	0.000500622
7320435	DPM3	1.12397	0.00455405
3120379	DPY19L1	1.13294	0.000597398
4290431	DPYSL3	1.65536	1.47135e-23
6550079	DST	1.14838	0.00204175
6900612	DSTN	0.906634	0.00197709
3190634	DSTN	0.881693	0.000358959
6350164	DTNA	1.14347	0.00322761
2940372	DTWD2	1.23478	3.24418e-06
2370468	DTX1	0.846916	0.00279378
1260132	DUB4	0.851539	0.000984386
3060528	DUOX1	0.819526	0.000366304
6860377	DUSP1	0.848461	2.95286e-05
2480523	DUSP13	1.21794	0.00375907
4150278	DUSP14	0.868291	4.14335e-06
5260195	DUSP19	1.13594	0.000562758
5080709	DUSP22	1.22652	4.34503e-06
1710674	DUSP23	0.85225	0.00149587
6560156	DUSP3	0.81567	1.22882e-08
2100373	DUSP5P	0.862161	0.00140138
6280242	DUT	1.19631	1.13727e-05
7550367	DUX5	0.847897	0.000143928
4640402	DUXAP3	1.24487	2.99824e-06
3450600	DYNC1H1	0.885595	0.00191355
5290131	DYNC1LI2	1.1061	0.0040373
6220086	DYNLL1	0.840864	1.54131e-07
3400551	DYNLL2	0.807097	1.38669e-08
130603	DYNLRB1	0.857624	0.000632471
7210224	DYNLRB1	0.850339	0.000563393
5340725	DYNLRB2	1.17024	0.000915244
6180286	DYNLT3	1.20788	0.000151422
2640008	DYRK1A	0.810763	1.64089e-05
3140523	DYX1C1	1.23753	0.000131334
3840437	EAF1	1.13898	0.00348318
7160435	EBF3	1.16674	5.24339e-06
6960037	EDC4	1.21546	6.28892e-06
4480519	EDEM2	1.1098	0.00460027
5670398	EDEM3	1.18978	0.000287896
3460441	EDF1	0.835591	3.37097e-07
6370356	EEF1A2	1.39615	2.86951e-07
1090440	EEF1D	0.862242	3.60476e-06
1260040	EFEMP1	0.861587	0.000320759
6900408	EFEMP1	0.802287	5.3987e-06
6100180	EFEMP2	1.16947	0.000881146
3710397	EFNA1	1.15325	5.60267e-05
1780278	EFNA4	1.19486	0.000230451
620161	EFNA4	1.16572	0.00201629
110706	EFS	0.876405	0.00455754
3120021	EGFL6	1.21329	0.000780949
4670102	EGLN1	0.838527	6.4311e-05
5310707	EI24	1.18015	0.00030535
1430475	EID2	0.893282	0.00434167
2260056	EIF1AX	0.84846	0.000288776
5820068	EIF2A	0.912443	0.00349046
5050753	EIF2AK4	1.13265	0.00383869
1090576	EIF2B5	1.12387	0.000830856
4280020	EIF3J	0.850458	0.000109585
4290446	EIF4G2	1.14079	0.00109516
6220044	EIF4G2	1.1204	0.00160525
1850681	EIF6	0.891134	0.00386872
3130059	ELF2	0.86946	0.00203346
1410168	ELF4	1.51392	2.57134e-14
510327	ELK4	1.15303	0.00196691
4670603	ELMO2	1.13059	0.00127641
4810487	ELMOD1	1.20361	0.000834208
630709	ELOF1	1.14162	0.00162683
5670040	ELOVL6	1.21713	1.84301e-06
2140750	EML1	0.882643	0.00384145
3400397	EML3	1.17733	3.87019e-09
4120446	EMX1	0.882099	0.00426355
7160598	ENAM	0.872563	0.0034777
2510039	ENDOD1	0.820575	6.8139e-05
2900543	ENDOG	0.773827	9.16523e-08
4610753	ENG	0.867184	0.000715156
2340707	ENPEP	0.872421	0.000356737
3060471	ENPP4	1.18694	2.99768e-05
2000440	ENSA	0.881511	0.00166861
7200215	ENTPD6	0.836155	8.65376e-05
2940079	ENY2	0.853983	5.5379e-07
6330195	EP400	1.11598	0.000969231
6480491	EPB41L5	1.19355	0.00160546
7320646	EPB41L5	0.87658	0.00335441
4040544	EPHA3	0.875675	3.84193e-05
7560241	EPHA6	1.16186	0.00106531
5310722	EPHB1	0.877814	0.001487
6770403	EPM2AIP1	0.841778	3.64005e-07
6040465	EPPB9	1.28781	9.746e-08
5090088	EPRS	1.18229	3.91558e-06
60372	ERCC-00009	1.13527	0.000294654
4560477	ERCC-00033	0.853961	0.000915455
6400209	ERCC8	0.854485	0.00160652
4830747	ERI3	0.881541	0.000141024
5570048	ERLIN2	1.17215	0.000312734
4780671	ERO1L	0.781582	1.69849e-06
2690672	ERO1LB	0.847293	5.23046e-05
830730	ERP29	0.739483	1.26055e-10
6590279	ESCO2	1.14865	0.00482617
3940427	ESM1	1.51563	1.59627e-09
3420605	ESM1	1.20082	0.0024755
540224	ESPL1	1.25695	0.00196721
650315	ETF1	1.5196	1.38614e-20
3170181	ETF1	1.3972	8.06322e-08
580609	ETFDH	1.16165	0.00226056
3520056	ETNK1	0.84707	0.00213182
3890543	ETNK1	0.808712	2.81878e-05
4540176	EVI5	1.1649	0.00131278
6550754	EVL	1.19731	3.93901e-07
3370291	EWSR1	1.65338	1.13223e-24
1770646	EXO1	1.14848	1.34781e-05
7560253	EXOSC4	0.892384	0.00431402
6450687	EXOSC7	0.868303	0.000102259
6760070	EXT2	0.830901	9.00671e-05
6560682	EXTL1	0.804881	7.14984e-08
1770746	EXTL2	0.769833	1.30614e-05
5720040	EYA1	0.81741	1.77777e-09
290541	EYA3	0.864988	0.00120885
50307	F11R	1.19464	0.00202262
4570398	F2R	0.821243	0.000169702
1110551	F8A1	0.839029	0.00078408
2360020	FADS1	1.12992	0.000883385
450161	FAHD1	0.892051	0.00230564
650563	FAHD1	0.817874	6.65488e-05
830309	FAM104A	0.891826	0.00082617
4540600	FAM115A	1.15963	0.000117446
1090646	FAM119A	1.14966	0.00438929
870056	FAM119B	1.14218	0.00389591
4610577	FAM122B	1.22465	1.93119e-06
380433	FAM123A	0.854388	0.00364771
290309	FAM125A	1.14695	0.00139564
3180053	FAM129B	0.843173	2.07462e-11
2370646	FAM133A	0.843424	0.000136401
5130672	FAM133B	0.867868	0.0011492
6420309	FAM134B	0.860984	2.83734e-07
6620187	FAM13C1	1.16481	0.00220935
3130035	FAM149B1	1.12893	0.0036576
4780121	FAM153B	1.3007	4.49672e-08
4830008	FAM155B	1.14764	0.00488246
6290379	FAM156A	1.1185	0.00406726
1340739	FAM160B1	1.18381	0.00197269
5310736	FAM162A	1.14359	0.00224925
3710064	FAM165B	1.14737	0.0011003
5670706	FAM171A1	0.833274	4.29329e-07
990332	FAM175A	1.1767	0.000903915
3990341	FAM176A	0.877602	0.00047255
7100561	FAM176B	0.839587	0.00252608
5690762	FAM18B	0.718963	5.11036e-10
4920327	FAM190B	0.838936	1.95147e-05
7650414	FAM20B	0.856927	0.000122993
4860646	FAM20C	0.803217	6.92071e-09
6220307	FAM23B	1.13069	0.00112309
6180450	FAM26A	1.15797	0.00285573
1660725	FAM27A	1.20714	0.00152274
1240441	FAM39DP	1.1993	0.000554656
7380026	FAM39E	1.15488	0.0001448
1260767	FAM3C	1.30817	2.3885e-07
780332	FAM3C	1.19438	7.62963e-07
6060577	FAM40B	1.3399	8.22298e-06
990711	FAM45A	0.872037	0.000979973
3940133	FAM46A	1.24133	2.26327e-11
4180324	FAM46B	1.1263	0.00240366
6860347	FAM46C	0.830885	1.44439e-06
4830672	FAM47B	0.85596	0.000431963
7160079	FAM49B	1.17348	0.00353081
7000014	FAM50A	0.883058	0.000915629
4060112	FAM53A	1.19336	0.000416949
2940403	FAM60A	0.851203	2.47335e-05
4250546	FAM72A	1.18551	0.00288688
460564	FAM73A	1.39525	7.47408e-08
2320097	FAM73A	0.844265	0.00452564
2350086	FAM86A	1.28431	0.00233335
1940670	FAM86B1	1.20223	0.00217268
4050646	FAM86B1	1.18201	0.00317589
2970301	FAM92A1	0.873801	0.00150576
6760202	FAM96A	0.872935	0.0012895
6510487	FAM96B	1.12611	0.00109844
2100161	FAM98A	1.11263	0.00306304
1170528	FANCB	1.12964	0.00167861
4220612	FANCG	1.1176	0.000728281
5690279	FARS2	0.886325	0.000898244
5390164	FAT1	0.831843	6.94994e-05
380402	FBRS	0.864312	0.00140833
1470092	FBXL6	1.15877	0.000236958
4880685	FBXO22	0.81671	1.63663e-06
1990079	FBXO32	0.848482	4.27296e-05
1940154	FBXO32	0.842316	0.00227954
2710653	FBXO38	1.18987	8.76129e-05
5670255	FBXO5	1.27937	1.59813e-05
6980577	FBXO9	0.873187	0.00277468
6450309	FBXW7	1.16391	0.00224838
1340437	FBXW8	1.15704	0.00411504
60307	FCF1	0.834779	0.000954719
4050039	FCGR3A	1.11974	0.00495792
1450139	FCGR3B	1.1518	0.00116727
3780193	FCRLA	0.888808	8.03596e-05
5090053	FDX1L	0.886298	0.00330548
6510707	FER1L3	0.897892	0.00305646
3290458	FEZ1	0.839537	1.15202e-07
3930168	FEZ1	0.784952	2.81232e-07
360427	FEZ1	0.751167	4.70855e-09
6200053	FEZ2	0.882589	0.000599252
360608	FEZ2	0.875478	0.000870773
1470424	FGA	0.883823	0.004837
7650441	FGFBP1	1.23614	4.14521e-05
4480220	FGFRL1	0.820702	8.56719e-08
4390647	FGGY	1.23845	0.000209721
510452	FHIT	1.19543	0.000133031
6110025	FHL2	0.806782	8.65078e-08
6100372	FIGNL1	1.12857	0.00286499
5860204	FKBP11	1.19692	4.59979e-09
6100411	FKBP14	0.827815	4.99887e-05
2640341	FKBP5	1.16089	0.00441132
5700451	FKBP9L	0.876209	0.0023394
4290014	FLAD1	1.11531	6.39475e-05
4070356	FLG	0.833079	0.000182256
6590609	FLJ10246	1.17701	0.0036902
2650164	FLJ10986	1.14261	0.000420954
1710039	FLJ20674	1.44075	0.000327563
430390	FLJ21865	1.16678	0.000786823
780703	FLJ22675	0.839667	0.00360493
130162	FLJ25363	1.35822	2.72793e-09
5870196	FLJ27354	1.11757	0.00210149
4760152	FLJ27465	0.873594	0.000520727
4390242	FLJ30428	1.15209	0.00343282
3850543	FLJ31945	0.786951	0.000292582
6110431	FLJ34306	0.854105	0.0022121
830332	FLJ35379	1.13375	0.00412244
1090377	FLJ35390	1.40742	3.94738e-15
5050433	FLJ35785	0.847962	0.0041153
3610746	FLJ35848	0.850113	0.0013686
1410372	FLJ35934	1.15608	0.000858909
7320241	FLJ37307	1.17348	0.00106896
3850427	FLJ37786	0.838787	2.72229e-05
670136	FLJ38717	1.16363	0.00186658
1660341	FLJ39632	1.18497	0.000142388
4880333	FLJ40504	1.11021	0.00168962
6900437	FLJ40722	1.19915	0.000429931
4860196	FLJ44124	1.28344	6.28353e-09
4730142	FLJ46321	0.866644	0.00242468
940044	FLJ46347	1.16491	0.00128765
2450129	FLOT2	1.13026	0.000309911
1990044	FLRT1	1.15217	0.0029266
2690356	FLT4	1.13065	0.00451646
1450445	FLYWCH1	1.14473	0.00201165
240121	FMNL1	0.842963	0.00361517
1500630	FMNL2	0.791445	1.6503e-06
6060440	FNDC3B	0.859949	0.000104319
4250736	FNDC3B	0.851299	7.30712e-05
150162	FNDC4	1.19148	0.00166549
4590497	FNDC8	0.841035	0.000421474
830056	FOXA1	1.13649	0.00405242
1990326	FOXB1	1.17299	0.000419773
510180	FOXD2	0.864625	0.000335544
5900270	FOXD4L4	1.13879	0.00271405
6200692	FOXO3	1.19535	7.94368e-05
5490022	FOXR1	0.882882	0.00218075
1240309	FOXRED1	1.12072	0.00108658
3710612	FRAG1	1.13218	0.00497687
2570195	FRAS1	0.823895	0.000800289
1400554	FRG2	0.852083	0.00239801
6840767	FRMD3	0.78548	6.75631e-09
1770008	FRMD4A	1.15928	5.48982e-05
610348	FRMD5	0.850377	0.00225593
7510309	FRMD6	0.898657	0.00149387
4210717	FRS3	1.18821	1.57064e-05
4070553	FRY	0.885944	0.00389755
3370113	FRZB	1.13095	0.00140612
1260068	FST	1.54527	1.05941e-16
6020286	FST	1.30494	4.00455e-17
2650220	FSTL1	0.818289	4.0149e-08
2360356	FSTL3	1.27298	1.05586e-06
6180070	FTHL11	1.31758	7.70672e-09
460164	FTHL11	1.28993	1.621e-06
3190133	FTHL12	1.28973	4.69003e-11
1660669	FTHL16	1.19826	0.000455752
4120039	FTHL2	1.3071	6.22523e-06
4060561	FTHL2	1.27611	1.21339e-07
6450139	FTHL3	1.27603	4.2267e-07
1980594	FTHL8	1.29708	3.95851e-07
6180204	FUK	1.12062	0.00391718
1740242	FVT1	0.826334	1.31715e-05
3780164	FXC1	1.24028	0.00196322
520356	FXR1	0.856954	0.000421958
6760440	FXYD3	1.13557	0.00386244
7380546	FXYD5	0.889913	0.00160174
1470332	FXYD5	0.874795	1.32121e-05
840025	FYN	0.772666	3.56507e-07
620255	FZD4	1.19205	0.000371675
4150037	G3BP2	0.909247	0.00211183
4540647	G3BP2	0.82508	9.24937e-05
6420465	GABARAPL1	0.838703	1.81858e-05
4780563	GABBR2	0.873489	0.00488069
6770274	GABPAP	0.879086	0.00243645
1170706	GABPB2	1.16183	7.16879e-06
1690215	GABPB2	0.845062	0.0020078
4900021	GAGE12I	1.21492	0.00103451
5690500	GALNT2	0.866624	0.00441674
1510008	GALR2	0.891514	0.00343635
4490161	GAPDH	0.898383	0.00024387
2640091	GAPDH	0.8937	0.000977274
130326	GAR1	0.814794	9.2321e-05
2850291	GARNL4	1.23546	1.37058e-07
3780435	GART	0.871712	0.00455843
6270411	GAS1	0.855029	0.00482519
10193	GAS2L2	0.854102	0.00250936
1240041	GAS2L2	0.738584	0.000949145
4490687	GBGT1	1.18903	0.00131079
4230619	GCA	1.15671	1.16412e-05
4480053	GCLM	1.11321	0.00422984
6520075	GDE1	0.8631	0.00399288
5090671	GDF15	1.19407	9.29516e-05
4670112	GEFT	1.12145	0.00321299
1580044	GEN1	1.14448	0.00156627
3440195	GFM1	0.852447	6.51583e-06
5130563	GFPT2	0.860558	0.000242312
240497	GFRAL	0.835214	0.000862159
7150504	GGT8P	0.803256	6.01193e-05
4850754	GHITM	1.13255	0.0036369
3060192	GINS3	1.14568	0.00079126
610615	GIPC2	0.805525	0.000924755
6200008	GIYD1	1.21904	0.00015439
4540707	GIYD2	1.18724	0.00219415
4560064	GLB1	0.918967	0.00305231
830278	GLIPR2	1.14875	0.000379999
60603	GLRB	0.875726	0.00373689
580129	GLRX3	0.872885	0.000503667
7380279	GLT25D1	0.853695	6.18987e-06
1710551	GLT8D1	1.17402	0.00370924
10561	GLT8D2	0.745993	1.28041e-10
7050746	GLTSCR1	1.19039	2.09457e-05
2100437	GMEB2	1.1435	0.00256018
1070044	GMIP	1.1949	0.000157516
3800730	GNA13	0.894153	0.00318343
6650161	GNA13	0.879024	0.000886884
4260528	GNAI1	1.16786	0.00441436
6060592	GNAI3	1.20616	2.12782e-05
4010204	GNAO1	0.859302	0.0037882
4230719	GNB1L	0.873613	0.00123895
5820017	GNB5	0.823587	0.000203802
1580025	GNG11	0.81106	1.77415e-06
5900746	GNL3L	0.844175	5.63211e-06
4920612	GNLY	1.19667	0.0018381
7210397	GNPTG	0.784321	0.000189461
2100037	GOLGA7	0.858639	0.00179061
770711	GOLGA7B	0.874858	0.00457367
5690671	GOLGA8B	1.16859	0.000776415
7050192	GOLPH3L	0.85654	0.00084778
6100168	GOLPH4	0.87353	0.000981288
1440091	GON4L	1.20149	0.000153252
2600288	GOSR2	1.10572	0.00180754
5690373	GOT1	1.19436	1.08356e-08
4220064	GPI	0.850015	0.000153174
380376	GPM6A	1.14075	0.00174988
7560327	GPN1	0.880949	0.000315395
6960367	GPR110	1.20602	6.74885e-05
5260369	GPR125	1.17134	0.00210146
1240392	GPR137B	0.814645	0.000310076
6560543	GPR17	0.808798	0.00471943
10671	GPR173	0.833305	0.000438266
4250711	GPR177	1.15666	0.000185157
1570441	GPR177	1.14955	0.000793419
3180563	GPR180	0.805289	2.8119e-08
2690731	GPR37L1	1.13175	0.00192274
5490768	GPR56	0.898005	0.000249956
4890241	GPR56	0.885526	0.00262966
6040072	GPR89C	0.814203	7.84294e-05
6250010	GPRIN3	1.11165	0.00124558
6280100	GPSM1	1.14001	0.00378599
1070292	GPSM2	0.888329	0.000300836
5290148	GPT2	1.25419	6.15421e-08
3890093	GPX5	0.879134	0.00459917
4890451	GRAMD3	0.776272	0.000133076
1660689	GRB14	1.21243	0.00049551
6110338	GRHL2	0.862162	0.00151503
50168	GRHL3	1.14713	0.00290607
6220750	GRIA2	1.19938	0.000308168
520253	GRIP1	0.896243	0.00440975
4230673	GRM2	0.794511	4.50745e-05
7210468	GRM7	0.852022	0.00115325
6040431	GRM8	1.18184	0.000210918
1510468	GRPEL1	0.814849	0.000198692
670554	GRWD1	0.85254	3.35347e-05
6510747	GS85	1.16326	0.000698086
6040598	GSDMB	1.14311	0.00196312
4220189	GSDMC	1.14009	0.00278083
4540392	GSR	0.849817	0.00479415
2900050	GSTA1	0.860801	0.00101109
5900692	GSTK1	1.14524	8.64625e-07
6400392	GSTM1	1.1463	8.60044e-06
6130168	GSTM2	1.17681	6.26706e-06
2260730	GSTO2	1.16913	0.000576903
7570762	GSTT2	0.851146	0.000530795
5690400	GSTTP2	1.16626	0.00239244
2450368	GTF2A2	0.882032	5.95364e-05
3800068	GTF2E1	1.13197	0.000827446
1500609	GTF2H4	0.886193	0.00443335
6620176	GTPBP8	0.852676	0.000870164
940168	GTPBP8	0.832121	3.96913e-06
4280471	GUK1	0.878805	2.49767e-05
3870072	GULP1	1.18287	0.000119654
7330131	GXYLT1	0.803415	8.3759e-06
3520300	GYPE	0.856113	0.000857739
630278	H1F0	0.88962	0.00028506
6980497	H2AFX	0.8015	0.000104649
3930154	H2AFY	0.706823	7.48079e-11
3460477	H3F3A	0.882102	4.98031e-05
6290709	HADH	1.17524	8.97759e-05
3940551	HARS	0.897109	0.000269522
5670184	HAS2	1.16205	0.00122309
840204	HAS2	1.1482	0.000702741
4810112	HAUS4	1.13617	0.00178852
5220093	HAVCR2	1.15203	0.0036107
2640286	HBA2	0.853844	0.00412806
4830541	HBE1	0.853341	5.01946e-07
50088	HCFC1R1	1.19633	0.00104215
2690390	HCG4	0.819877	4.54286e-06
6280326	HDC	0.888267	0.00332395
6900037	HDGF2	0.872868	0.000816368
6370477	HDHD2	1.17156	0.00218689
3460242	HEATR1	1.0973	0.00020376
3290347	HEG1	0.774102	2.85414e-07
6400382	HERC2P4	1.1452	0.00210467
6860482	HERC6	0.870432	0.00374612
610201	HES6	1.13409	0.00238003
3310114	HES7	1.21722	0.00142519
2350685	HEY2	1.12998	0.00239436
7400367	HFE	0.860513	0.00246133
6370131	HFM1	1.17478	0.000981366
7550341	HIGD1A	0.861649	2.78128e-05
3060647	HILS1	1.16704	0.00114823
1570370	HINT2	1.13846	0.000309539
10332	HIPK2	0.863975	0.000579029
4810156	HIPK4	1.12807	0.00103314
2680450	HIST1H1D	1.12981	0.0028452
6590594	HIST1H2AC	0.863054	0.00412661
2340370	HIST1H2AI	1.18565	0.0012649
290730	HIST1H2BD	0.766496	1.19141e-10
5050402	HIST1H2BK	0.660373	1.51866e-11
6110630	HIST1H2BK	0.554479	1.01752e-20
5080692	HLA-A29.1	0.870841	0.000871197
4900731	HLA-DMB	0.801019	2.25943e-06
4200452	HLA-DOA	0.847623	0.0020519
1190039	HLA-DPA1	0.886553	0.000522491
780403	HLA-DQA1	0.74128	2.63313e-10
270168	HLA-DRA	0.905222	0.00331242
510079	HLA-DRB4	0.811687	0.000441075
5870521	HLA-H	0.898244	0.0045913
4480520	HLTF	0.882627	0.0046314
5670110	HMG20B	0.887638	0.00041753
4230097	HMGB1	1.28526	7.63768e-07
7570050	HMGB3	1.29877	8.32993e-09
6220300	HMGN1	1.45429	6.703e-13
4390195	HMGN1	1.2597	1.84023e-06
4540435	HN1	0.841755	0.000142037
3180678	HNRNPH2	0.83867	7.98508e-06
7000463	HNRNPK	0.855049	2.20693e-05
2360669	HNRNPM	0.895175	0.00262811
4230091	HNRPA2B1	0.91416	0.00333838
6350343	HNRPH1	1.2096	0.00100514
510097	HOXA10	0.852629	5.68031e-05
4280592	HOXB13	1.26519	7.10531e-05
3460097	HOXB2	1.12894	0.000276793
2470328	HOXB7	0.887458	0.000710928
870524	HOXB8	1.25562	2.89647e-05
4640059	HOXC8	0.878459	7.21597e-05
7610286	HPRT1	0.844107	0.0014994
2570131	HPS1	0.852843	0.000434953
2510593	HRASLS3	1.199	0.000193534
1500341	HRB	0.86431	0.000319725
2600097	HRH3	1.14259	0.00274886
1500139	HS3ST3A1	0.838659	5.0842e-05
7000035	HS3ST6	0.847133	0.000966755
6100494	HS6ST2	0.843339	0.000178612
830491	HS6ST2	0.800132	0.000296613
2030433	HSCB	1.14742	0.000870608
3420328	HSD17B7	1.19509	0.000122854
1300152	HSFY2	1.1547	0.00072207
5690075	HSGT1	0.857529	0.00314142
2480326	HSP90B1	0.90351	0.000634029
6380717	HSPA1A	1.30981	4.8432e-07
3850433	HSPA1B	1.28984	9.71387e-08
4250577	HSPD1	1.2246	3.61661e-06
70605	HSPD1	1.11739	0.000172174
3780390	HTR7	0.696764	1.22053e-05
6980332	HUWE1	0.901965	0.00445699
1300743	IAH1	0.796849	1.09502e-09
1410768	ICA1	1.44311	1.37309e-11
130044	ICAM1	0.819674	0.000392511
4570524	ICK	0.825763	1.20756e-05
1820189	ICT1	0.761069	1.06181e-12
670386	ID1	1.12047	0.000239012
1660296	ID2	1.241	1.2748e-06
2650523	IDE	1.17694	0.000159914
6270670	IDH1	1.29571	9.13012e-09
3180048	IDH1	1.21994	9.28739e-05
4880433	IDH2	1.26031	1.15177e-07
1190703	IDO2	0.843776	0.00441764
4900653	IFFO2	1.18569	0.000273564
460379	IFI27L1	1.187	2.64639e-05
2510220	IFI35	1.12736	0.000933555
2570300	IFI44	0.811966	6.82823e-08
4890327	IFIT5	0.86071	0.000233673
5360156	IFITM1	0.882559	0.00414708
7550181	IFNAR1	0.84159	0.00015197
4200646	IFRD1	0.767658	0.000897179
1090491	IFT81	0.83388	0.000821602
6270427	IGBP1	0.808946	3.49705e-05
7040709	IGF2BP2	0.914631	0.00312721
2810156	IGF2R	0.873826	0.00101307
7510414	IGFBP4	1.14274	4.74495e-05
2190674	IGFBP5	0.726059	3.40239e-13
2120524	IGFBP5	0.719849	4.16998e-15
7380719	IGFBP6	1.30008	5.29602e-08
3400538	IGFBP7	0.749372	9.44071e-07
4730523	IGFL2	1.19962	0.00302167
4150682	IGFL3	1.20364	0.000449635
3990703	IL10	1.16423	0.000765937
3400048	IL11	0.843359	9.32231e-05
2760148	IL11RA	1.19521	3.29414e-06
1260341	IL13RA1	1.31246	1.55643e-09
1070152	IL17RB	0.851674	0.000204974
1500411	IL17RC	0.88504	0.00150598
4060017	IL17RD	1.18885	3.5108e-05
4810474	IL18	1.2294	1.71349e-06
1980672	IL1A	0.893164	0.000660356
4880632	IL1RAP	0.82098	0.000869149
4670653	IL1RAPL1	0.833555	7.08878e-07
6020300	IL1RL1	1.32665	1.24373e-08
3060735	IL1RN	0.829906	0.000703202
6520347	IL24	1.1281	0.00358681
4290201	IL24	1.12453	0.000327083
4250735	IL27RA	0.862559	0.00030016
5810019	IL28RA	1.16609	5.13844e-05
3890523	IL7R	0.827209	6.20394e-05
1980309	IL8	1.20919	1.06e-06
3360689	ILF3	1.13913	0.000456215
7320750	ILVBL	1.23961	1.50865e-08
4890382	ILVBL	1.1179	0.000786236
6560041	IMP4	0.861406	5.61578e-06
1110538	INCENP	1.12651	0.0017471
2140360	INF2	0.845964	0.000899992
7550707	ING3	0.725756	2.11176e-12
460221	INO80B	1.21966	3.24801e-05
510739	INPP5A	0.811321	1.18086e-05
3370255	INPP5E	0.813357	0.000506295
2260541	INTS1	1.12873	0.000510479
6560468	INTS9	1.1161	0.000321821
6040064	IP6K1	1.18676	0.000606
6770202	IPO11	1.16018	0.000173285
1440632	IPO5	1.11601	0.00366874
5050561	IQCA1	0.870398	0.000931675
6370575	IQCF2	1.14279	0.000203938
7320291	IQCK	1.10427	0.000734415
6520646	IQGAP1	0.812907	1.29512e-05
6180138	IQSEC3	0.818183	0.000194221
4040564	IRAK1	1.12104	0.0035778
3930750	IRAK2	0.849902	0.000484479
1470382	IRF7	0.88404	0.0025282
3310022	IRX5	0.778292	1.94788e-07
1850193	ISCA1	0.783841	7.45344e-06
2000086	ISCA1L	0.849509	0.000281218
6650692	ISOC2	0.879191	0.000408899
7200162	ISY1	0.859024	0.00145653
460220	ITGA1	0.862625	0.000522372
10433	ITGA10	1.2845	1.0013e-07
6330338	ITGA5	0.649125	7.46632e-25
2140678	ITGA6	0.798926	1.8923e-07
2690209	ITGAV	0.882095	0.00243314
2810192	ITGB1BP3	1.13597	0.0013021
7200156	ITGB2	0.860903	0.00364732
5360243	ITGB5	0.850481	0.000266982
2650114	ITGB5	0.801712	5.82521e-11
6380315	ITM2B	0.887169	0.00423949
2970347	ITPRIP	0.851346	0.000289075
2690324	ITPRIP	0.844423	5.01728e-06
1190739	ITPRIPL2	0.671972	5.28748e-19
4280228	IVNS1ABP	1.2344	6.4396e-06
4070289	IWS1	1.12596	0.00235
2320286	JARID2	1.10995	0.00119648
7160246	JMJD8	1.16487	1.03729e-05
2630554	JMY	1.12683	0.00445547
5490025	JPH1	1.22623	4.84395e-07
7100129	JPH4	1.13294	0.00420944
4900360	JUB	1.13064	0.00363489
620280	JUND	1.10822	0.00198464
4880370	JUP	1.15886	0.000533579
4260259	KALRN	0.853421	0.00194782
7000397	KANK1	0.6984	1.27214e-17
2470600	KATNAL1	0.780046	3.83408e-09
6330176	KBTBD4	0.84805	0.00108674
510703	KBTBD9	1.16146	0.00194469
4670168	KCMF1	1.27504	0.000348203
1400427	KCNG1	0.877443	5.32745e-05
2190349	KCNJ15	1.17246	0.00304276
5550452	KCNMA1	0.874969	0.00102094
5490040	KCNMB2	0.863673	0.000333351
1050333	KCNMB3	0.834399	0.000631388
3610730	KCNN4	0.871427	0.00204808
4810091	KCNQ1	0.86665	0.00389381
5080259	KCNS3	1.20727	0.00376087
7000086	KCTD20	0.887832	0.00162441
6110301	KDELC2	0.778925	1.18728e-10
3360053	KDELR3	1.21802	5.79745e-07
4570598	KEAP1	0.86933	0.00152117
6270273	KHDRBS3	0.862959	0.00136325
7000470	KHSRP	1.17464	0.0014268
5420204	KIAA0100	1.14155	0.00291489
4150110	KIAA0114	1.18433	0.000130998
4050475	KIAA0319L	0.865489	0.000184249
6400240	KIAA0368	1.17241	0.000378721
2480309	KIAA0492	1.32395	2.30408e-05
1240661	KIAA0528	1.11841	0.00085945
5860239	KIAA0692	1.23541	0.000133742
4150564	KIAA0776	1.15376	0.00403949
2060482	KIAA0907	1.15272	0.000190303
4220273	KIAA0947	0.833805	0.00497232
2190224	KIAA1128	0.859665	0.000607704
7570465	KIAA1191	0.884465	0.00194144
110181	KIAA1199	0.815393	2.3178e-11
4730048	KIAA1239	1.25257	0.000522867
1470053	KIAA1244	0.837471	0.00425522
2100201	KIAA1274	1.27065	0.000863949
5420110	KIAA1279	0.89372	0.00388198
1780500	KIAA1377	1.13082	0.00296421
6270577	KIAA1383	0.880744	0.00140014
5340162	KIAA1598	1.20619	2.20345e-07
4850300	KIAA1688	1.11428	0.00433801
3370689	KIAA1975	0.809546	0.000624996
2710672	KIAA2013	0.787824	5.11663e-08
1400377	KIDINS220	0.842006	7.93692e-05
6330692	KIF18B	0.844221	0.000366013
6520440	KIF1A	1.08996	0.00389185
3450452	KIF1B	1.18395	0.000544541
4490025	KIF21B	1.11901	0.0044939
2450037	KIF3B	0.891021	0.000140194
450398	KIF3B	0.856307	0.000823724
1430129	KIF4A	1.22031	4.48078e-05
3140242	KIR2DL3	1.14827	0.00296241
6290152	KIR2DL4	0.862789	0.00366197
5390400	KIR2DS2	1.20372	0.00482425
4150156	KIR2DS3	0.837718	0.000112709
2100673	KIRREL	0.842454	0.000305461
5820189	KISS1	0.838321	0.000215093
3440278	KLC2	0.862818	0.000472884
2230026	KLF5	1.20486	0.000315434
4040097	KLF6	0.868772	6.00719e-05
2810364	KLHDC2	1.14983	0.000108631
4250372	KLHDC3	0.922644	0.00445023
5080041	KLHL10	1.12495	0.00481137
130408	KLHL20	0.854744	5.17829e-05
1240386	KLHL21	0.885373	0.000102736
5290259	KLHL22	1.15829	0.0025605
6550170	KLHL9	0.843632	7.67065e-06
5960192	KLK10	0.750483	0.000361656
5700136	KLK11	0.758663	0.000440778
460202	KLK3	0.854354	0.00344553
940376	KNCN	0.811322	0.000876147
3190524	KNTC1	1.21696	4.04852e-06
6250609	KPNA2	1.28614	2.19052e-05
6840577	KPNB1	0.900988	0.00324229
6270139	KRBA1	1.17353	0.000146453
6280128	KRT18	1.1877	0.00136443
1240315	KRT2	0.845661	0.000241137
2340193	KRT80	0.805213	3.82121e-06
430446	KRT81	1.26257	4.04072e-08
1030068	KRTAP10-12	0.841794	0.00279022
3390494	KRTAP6-3	0.856095	0.000299479
3310437	KRTAP9-5	0.849091	0.00387605
6550288	KTELC1	0.901625	0.00406986
3850161	KTELC1	0.822232	0.00017625
1570669	LACTB	0.859184	0.000533551
5900524	LACTB	0.853833	0.00128543
1170349	LAD1	1.49775	2.27774e-12
5130435	LAMA4	1.14189	0.000633815
4040176	LAMA5	1.26953	1.6054e-06
730040	LAMB3	0.880911	0.00173781
6650348	LAPTM4B	0.855954	4.50434e-06
1510082	LARP1B	1.17876	0.000200642
5810687	LARP6	1.09101	0.00136347
5700739	LARP7	0.880947	0.00136964
1170433	LBXCOR1	0.907721	0.00474539
1660414	LCE3A	1.1592	0.000956168
130161	LCK	0.864675	0.00369948
2120148	LCLAT1	1.15373	0.00439456
2810669	LCMT1	1.08794	0.00264596
3930376	LCMT1	0.84825	1.93487e-06
6760364	LCOR	1.20093	0.000298202
1400240	LDHB	0.86714	2.65623e-05
5870075	LDLRAD2	0.872594	0.00289649
4570546	LEAP2	1.16184	0.00240106
4570255	LEF1	0.798907	5.10902e-09
4830240	LEKR1	0.842446	0.00338086
2970674	LEO1	0.824745	0.000920507
840309	LEP	1.18822	0.000556278
6980255	LEPROT	0.877507	1.66858e-05
6370164	LEPROTL1	1.17452	4.14927e-05
4150575	LETMD1	1.17749	2.047e-06
4180338	LGALS12	1.14671	0.00341664
5810707	LGALS7B	1.12713	0.00114072
4560129	LGMN	1.23852	1.43468e-05
2650390	LIF	0.869959	0.0038244
6840435	LILRB1	1.19221	2.92503e-06
6060605	LIPJ	0.868058	0.00262236
2970088	LIPT1	0.867797	0.00134479
3180672	LITAF	0.888416	0.00231709
290397	LLGL2	0.900258	0.00317662
3190274	LLPH	1.23168	3.71191e-06
5910523	LMO4	0.853316	5.06101e-05
7210450	LMO4	0.846452	0.000734741
3460593	LNX1	1.14166	0.00269597
2690113	LOC100127887	1.1983	0.00355053
4610754	LOC100127918	0.875869	0.00259974
4260408	LOC100128035	0.824415	0.000182466
2640201	LOC100128056	0.760424	8.90495e-05
2900719	LOC100128062	1.2739	1.14722e-06
4280309	LOC100128084	1.17682	0.000299531
380497	LOC100128126	1.15173	0.00104759
3440180	LOC100128131	0.827354	0.000878942
5360139	LOC100128221	0.851956	0.000253055
7550037	LOC100128242	0.807635	4.95866e-06
50075	LOC100128274	1.25357	6.97048e-05
150333	LOC100128366	0.85325	0.00136497
6450338	LOC100128389	1.13487	0.0021985
2690465	LOC100128404	1.15472	0.00063601
1340403	LOC100128460	1.17364	0.00111942
780170	LOC100128505	1.22224	4.93426e-06
2340333	LOC100128554	1.12222	0.00422595
5360152	LOC100128601	0.883791	0.00333155
2630075	LOC100128672	0.826511	0.001326
3800356	LOC100128683	1.20094	0.00133448
6980239	LOC100128811	0.84192	0.00166855
5420468	LOC100128825	0.874265	0.00277909
1190671	LOC100128857	1.19035	0.000706852
650411	LOC100128994	0.730959	0.000321506
5960315	LOC100129033	1.17102	0.000277251
4900390	LOC100129064	0.871615	0.00480567
4540086	LOC100129066	1.18034	0.000621174
450433	LOC100129067	1.21371	0.00135838
5490735	LOC100129193	1.17621	0.00146218
2350577	LOC100129194	0.880617	0.00216315
5270551	LOC100129267	0.887703	0.00420932
1570136	LOC100129322	0.868647	0.00375445
3310762	LOC100129342	1.31746	0.000138845
7380438	LOC100129376	0.842089	0.00107271
4250133	LOC100129379	1.12948	0.00126641
3450152	LOC100129463	1.139	0.00146693
4070653	LOC100129482	1.13184	0.00276096
520192	LOC100129502	1.21755	2.69142e-05
2810021	LOC100129551	0.805662	0.000936055
6100626	LOC100129585	0.885063	0.00266429
940369	LOC100129637	1.13348	0.00343724
580626	LOC100129657	1.27975	1.5391e-05
5820424	LOC100129681	0.843914	0.000476899
6620730	LOC100129685	1.17685	0.00196061
4810014	LOC100129828	1.25252	4.94316e-05
1050673	LOC100129852	0.813343	0.00128068
5220092	LOC100129865	1.21866	5.99959e-05
1260671	LOC100129876	0.84162	0.00276391
6420563	LOC100129902	1.09787	0.000672069
1470639	LOC100129905	1.23118	1.48937e-05
1510619	LOC100129905	1.21288	0.000231441
6450441	LOC100129951	0.879717	0.000282063
6020411	LOC100130008	1.26195	1.15128e-05
730441	LOC100130015	0.8657	0.00421313
4890519	LOC100130053	1.26386	0.000103357
6580471	LOC100130135	1.131	0.00410153
6760427	LOC100130166	0.894732	0.00277175
5960646	LOC100130168	1.17202	0.000522049
4180039	LOC100130217	0.871264	0.00164337
4880398	LOC100130218	1.14131	0.00425527
2510446	LOC100130276	1.20889	0.000135367
4060044	LOC100130367	1.18094	0.000280012
4180504	LOC100130387	0.838066	9.32299e-05
430707	LOC100130453	1.17682	0.000439399
4060156	LOC100130492	1.17354	0.00266587
4390767	LOC100130563	0.887762	0.00169343
5270403	LOC100130581	1.15962	0.0010796
3170138	LOC100130591	0.892644	0.00165249
3190682	LOC100130598	1.20168	0.00023315
5870451	LOC100130624	1.16535	0.000696165
6200154	LOC100130707	0.871325	0.00126637
460075	LOC100130709	1.14105	0.00184486
4730300	LOC100130758	1.14987	0.00324737
7000010	LOC100130769	1.19293	0.00248916
5420554	LOC100130825	0.89452	0.00302691
3520477	LOC100130829	0.839629	0.00465604
6900358	LOC100130849	1.15929	0.00207092
2760719	LOC100130919	1.1727	2.37271e-06
2120403	LOC100130955	0.860777	0.00100563
6280358	LOC100130967	1.15397	0.00273845
6590136	LOC100131096	1.29481	9.16799e-06
4480528	LOC100131139	1.15846	0.000191289
4830189	LOC100131160	1.21949	2.96571e-05
4850307	LOC100131261	1.17826	0.00439923
2710010	LOC100131277	0.887283	0.00328127
1850050	LOC100131336	1.14006	0.000173559
3130161	LOC100131354	0.859219	0.00447364
3460603	LOC100131426	1.17294	0.00139056
5890670	LOC100131460	0.749002	1.05823e-05
6380546	LOC100131471	1.15447	0.00106247
7160367	LOC100131487	1.16488	0.0014222
3060576	LOC100131514	1.19342	0.00166378
1440577	LOC100131541	1.14886	0.00388118
3800180	LOC100131549	0.885046	0.00443427
5570377	LOC100131578	1.24523	6.58736e-05
3140554	LOC100131649	1.1502	0.0020168
2230348	LOC100131673	0.886058	0.00344488
7210026	LOC100131713	0.824405	3.0677e-09
3780494	LOC100131718	1.44964	2.96977e-10
770576	LOC100131794	0.862905	0.00412748
3290678	LOC100131808	0.837087	9.26063e-05
4640093	LOC100131859	1.13952	0.00204983
3310138	LOC100131894	0.769931	0.0013349
6110164	LOC100131941	1.17988	0.000719692
6130719	LOC100131960	1.19414	0.00401346
4920128	LOC100131975	0.803777	4.23205e-05
4570477	LOC100131980	0.790214	9.24258e-05
4890239	LOC100131989	1.22666	0.000469878
6510551	LOC100132008	1.15339	0.000421931
4670136	LOC100132032	1.21138	2.088e-05
1030370	LOC100132086	1.18643	0.00176434
3930619	LOC100132266	1.22657	0.000247678
7100703	LOC100132287	0.860918	0.00123139
7150414	LOC100132291	1.12208	0.00143103
780022	LOC100132299	1.24039	5.28585e-07
6560348	LOC100132318	0.888075	0.00441016
5260577	LOC100132345	1.14831	0.00327097
4880176	LOC100132369	0.838119	0.000197794
4010600	LOC100132390	0.891511	0.00165427
2000326	LOC100132429	0.840112	3.10944e-05
4390086	LOC100132509	0.87697	0.00211417
2480332	LOC100132622	0.758224	4.87982e-05
650044	LOC100132717	0.858844	0.00050336
3390397	LOC100132727	1.29609	8.35373e-09
3060601	LOC100132740	1.15569	0.00136657
5390192	LOC100132763	0.874339	0.00396951
7610100	LOC100132884	1.15561	0.00308187
4200341	LOC100132898	0.88175	0.00158502
2750682	LOC100132909	1.1509	0.00479061
6940347	LOC100132942	0.806871	0.00212565
4760343	LOC100132964	1.13116	0.00349939
3890280	LOC100132977	0.837537	0.000159089
2760209	LOC100132992	1.22926	1.83513e-05
1450059	LOC100133008	0.83272	3.70894e-05
4290468	LOC100133012	1.18061	7.84141e-06
70113	LOC100133067	1.17938	0.00100248
2900242	LOC100133070	0.854698	0.00282157
2690079	LOC100133083	0.867424	0.000818972
1450296	LOC100133091	0.854832	0.00165428
6960736	LOC100133129	1.1827	0.000874735
4900451	LOC100133144	1.27135	1.77317e-05
2970647	LOC100133171	1.16893	0.000468735
4260112	LOC100133177	1.25896	3.91638e-06
770689	LOC100133233	1.23232	2.84526e-07
3360128	LOC100133298	1.24641	7.67663e-05
7570435	LOC100133313	1.22081	0.000361981
4780477	LOC100133329	1.1598	0.00222256
6940750	LOC100133333	0.875553	0.00152244
3830168	LOC100133469	0.881053	0.00040619
6550348	LOC100133479	1.16448	0.00307287
1190259	LOC100133516	1.16121	0.000771308
2260390	LOC100133599	0.887888	0.00268031
7550102	LOC100133621	1.17027	0.000779873
1570059	LOC100133649	1.1018	0.00410768
6280315	LOC100133669	1.21883	0.000805291
5310224	LOC100133678	0.808552	6.08713e-08
7510152	LOC100133714	1.16341	0.00194809
3120288	LOC100133728	1.23968	0.000383094
2260500	LOC100133747	1.12974	0.00378627
2230471	LOC100133756	1.18134	0.000382588
5870437	LOC100133840	1.2282	1.33907e-05
620215	LOC100133847	0.868884	0.00470088
3440561	LOC100133947	0.824069	1.78412e-05
3460746	LOC100133957	1.13277	0.00231536
4010626	LOC100133984	0.865542	0.00130222
540441	LOC100133999	0.676401	2.78587e-08
7560292	LOC100134018	1.16931	0.00169483
4490138	LOC100134027	0.864783	0.00287344
3170338	LOC100134073	0.696927	2.08358e-12
3930039	LOC100134159	1.2053	0.000538885
630326	LOC100134182	0.79508	0.000116567
1030612	LOC100134235	1.20428	0.000585966
6250228	LOC100134245	0.848522	0.00198534
4480128	LOC100134273	1.22232	3.00951e-06
870209	LOC100134304	1.26702	2.53682e-10
4610630	LOC100134348	1.16534	0.00268886
7160608	LOC100134383	0.827282	0.000320762
4060086	LOC100134393	0.78129	2.77549e-09
6960368	LOC100134412	1.15069	0.00252278
5310255	LOC100134466	1.15608	0.0036533
1400437	LOC100134654	1.14496	0.00111751
6650192	LOC100134669	0.905075	0.00406278
6860711	LOC100134734	0.894249	0.00490251
10241	LOC100134793	0.903047	0.00386026
2230142	LOC100134802	0.883569	0.0026593
1230671	LOC100134822	0.859211	0.000233723
3930746	LOC100134868	1.34052	2.87408e-09
5260132	LOC100190938	1.25321	1.52401e-07
1660044	LOC100190986	1.27408	0.000128822
6350379	LOC123876	0.870224	0.00439427
2260053	LOC128192	0.770667	4.58032e-07
3310187	LOC131909	1.23384	0.00330612
4200551	LOC132241	1.17854	0.000517277
1690520	LOC145783	1.23334	0.000627958
1110286	LOC146517	1.22817	1.2537e-05
2480041	LOC148430	0.653815	0.00017314
3310392	LOC148915	1.11241	0.00222762
240020	LOC158257	1.17276	0.00108924
780717	LOC158301	1.21098	0.000792863
6280102	LOC202781	1.2387	2.85372e-05
7550743	LOC203547	1.14641	0.000225713
2750014	LOC220115	0.873195	0.00257034
650333	LOC254398	1.20033	0.000321892
6250086	LOC255025	1.18711	0.00395908
4670563	LOC255167	1.27692	2.06232e-06
6220041	LOC255187	1.15798	0.00297115
4480056	LOC255809	0.857347	0.001486
4890121	LOC283523	1.13939	0.0033232
940403	LOC283788	0.891707	0.00418453
4260040	LOC283804	1.24971	0.000283989
7570451	LOC283867	0.812366	0.00124882
4040681	LOC283970	1.21239	6.66173e-05
1850626	LOC284352	1.15555	0.00311799
7200372	LOC285544	0.883387	0.000664126
730608	LOC285550	0.828407	0.00313535
4260170	LOC285634	1.21417	2.15427e-05
630528	LOC286076	1.22128	0.00321071
780040	LOC286467	1.20325	6.26144e-05
870142	LOC338651	0.860806	0.00069786
3940608	LOC339746	1.19976	0.00170499
6130021	LOC339760	1.20495	2.70889e-06
6280707	LOC339970	1.16575	5.41021e-05
4010672	LOC342346	1.22435	0.00431903
7200164	LOC342900	1.15797	0.00479988
1780092	LOC342994	1.19626	0.00207393
1170086	LOC343515	0.84094	0.000255053
1510484	LOC345041	1.23471	0.000499149
2750615	LOC345222	1.14935	0.00440776
3940364	LOC347376	0.82451	7.53877e-05
6760092	LOC348021	1.29158	0.00039289
3120482	LOC375190	1.1575	0.00336705
2850356	LOC387703	0.865352	0.00025273
6550672	LOC387791	0.882562	0.00211445
6580189	LOC387820	0.904957	0.00317529
7400047	LOC388344	1.16375	0.00448839
2230280	LOC388438	0.828914	0.000535073
3400487	LOC388474	0.874138	9.52695e-05
460050	LOC388524	1.13778	0.00332134
5860050	LOC388564	1.1782	0.000614591
1510292	LOC388755	0.779743	0.000565648
3360592	LOC388925	1.16142	0.00459408
4780575	LOC389137	0.826564	0.00021643
2680612	LOC389156	1.21581	5.22195e-06
2340736	LOC389156	1.15806	0.00294735
6840403	LOC389458	1.17072	0.00105804
2600113	LOC389517	1.23948	4.03824e-07
1190121	LOC389765	1.17663	7.0267e-05
4730368	LOC390183	1.22255	0.000443775
2340020	LOC390364	0.846333	0.00358211
3710471	LOC390466	0.885758	0.00119862
2190630	LOC391019	1.22266	3.47899e-05
2940309	LOC391169	1.3128	1.69462e-07
4180719	LOC392188	0.853923	0.00405729
990746	LOC392489	1.18544	0.00378694
3370259	LOC392559	1.192	0.000990339
6770064	LOC399715	0.858712	0.00349138
4490224	LOC399815	1.15531	0.00196799
4490594	LOC399900	1.15961	4.81418e-05
1740673	LOC399942	0.873256	7.18903e-05
1580246	LOC399959	0.802593	1.8177e-06
580553	LOC400446	1.34436	1.2166e-11
5870020	LOC400464	1.26835	3.87045e-07
5260605	LOC400464	0.854222	0.00150174
830326	LOC400721	1.18031	1.62449e-05
6130458	LOC400986	1.20097	0.00159241
730609	LOC401087	0.861438	0.00354276
5490632	LOC401098	1.29235	6.45834e-07
4860685	LOC401321	0.814267	4.82288e-06
3800630	LOC401537	1.26986	8.25196e-06
6220364	LOC401629	0.864194	0.00046923
4070468	LOC401847	1.14971	0.00181822
1660747	LOC401923	0.880868	0.00259663
510026	LOC402282	0.865846	0.00311009
770110	LOC402377	1.21185	3.51944e-05
2900367	LOC402635	0.848377	0.0011116
3890360	LOC439953	0.873015	0.000675378
1740470	LOC440005	0.871284	0.00380775
4280093	LOC440157	1.23662	4.58477e-06
5220487	LOC440225	0.894472	0.00399932
10309	LOC440248	1.18721	0.00121218
5220148	LOC440335	0.841103	0.0019553
2450070	LOC440345	1.17616	0.00308136
1230278	LOC440348	1.12801	0.000432453
2360364	LOC440356	0.857018	0.00298238
5870307	LOC440359	0.850391	0.000252566
3400441	LOC440396	1.15788	0.000397342
2850017	LOC440518	1.17181	0.00391015
3990672	LOC440595	1.15804	0.00225144
5090577	LOC440895	1.21104	0.000125897
770100	LOC440896	1.16119	0.00350489
2360136	LOC440926	1.22146	0.000173767
540240	LOC440957	1.12594	0.000228409
4880195	LOC440991	1.25354	2.58596e-07
2850161	LOC441009	1.17622	0.000711717
6660082	LOC441018	0.830309	0.00157035
5820594	LOC441066	1.22662	9.51119e-05
3870184	LOC441131	0.825342	4.87606e-05
4060463	LOC441155	0.874387	0.00297603
240463	LOC441191	1.24497	1.30722e-05
6550414	LOC441320	0.828398	0.000236157
3520373	LOC441326	0.833285	0.00268852
830484	LOC441377	1.15684	0.000377813
4390504	LOC441408	0.864736	0.000220309
6980519	LOC441426	0.864312	0.00394872
6020685	LOC441453	0.891688	0.00233457
3840474	LOC441481	0.832416	3.49926e-05
3060324	LOC441493	0.854146	0.0019825
5720747	LOC441775	1.13948	0.000114785
7000445	LOC441843	0.866607	0.00414039
7400427	LOC442232	1.28676	2.65997e-07
4050414	LOC442609	0.828851	0.00470589
840762	LOC554226	0.847836	0.00128837
4180563	LOC613037	1.16233	0.000991264
4540441	LOC641768	1.21044	5.84444e-05
6270129	LOC641787	1.13769	0.0025248
7200075	LOC641808	1.17619	0.000579434
5820196	LOC641810	0.854199	0.00113797
6550523	LOC641944	0.871007	0.00120716
4920358	LOC641964	1.29244	4.46686e-06
270519	LOC641992	1.34386	4.39473e-05
4040086	LOC642035	1.21539	0.000839859
3060520	LOC642073	0.880337	0.00128071
1990102	LOC642076	1.18462	0.00285669
5130601	LOC642197	1.23295	1.33538e-06
6620739	LOC642197	1.18193	0.000197736
4210048	LOC642219	1.18796	0.00227578
6620095	LOC642243	0.873061	0.00127414
5420392	LOC642346	1.13818	0.00414209
1690592	LOC642361	0.810991	0.000137013
2710301	LOC642443	1.18621	0.00180119
5890341	LOC642458	1.17585	0.000440882
7380300	LOC642468	1.26406	0.000599165
380519	LOC642477	1.204	5.3759e-05
4290707	LOC642497	1.13964	0.00205138
3140482	LOC642503	1.16202	0.00248653
1070008	LOC642537	0.79344	2.17835e-05
5090382	LOC642567	1.22431	9.45026e-05
1010626	LOC642635	0.836792	0.000280166
4040168	LOC642726	0.780243	0.00107158
4780315	LOC642759	0.849251	0.00228457
5310743	LOC642776	0.83724	0.00353582
3400112	LOC642930	0.894041	0.0016732
7040482	LOC642934	1.24647	1.04642e-07
2450408	LOC642939	0.8784	0.00478834
780019	LOC642975	1.14873	0.000396395
4880477	LOC643031	0.7886	6.92005e-07
6520446	LOC643033	0.77821	0.00146354
2060730	LOC643146	0.859264	0.0032679
730603	LOC643234	0.848423	0.000880364
1260056	LOC643265	0.846232	0.000922027
4850059	LOC643300	1.18201	0.000859481
1070278	LOC643308	1.27118	7.30959e-05
7160296	LOC643327	0.771248	0.000410441
1710136	LOC643387	1.18326	0.000244148
1660348	LOC643387	1.12069	0.000703658
2060408	LOC643441	1.12917	0.00451829
5340154	LOC643509	1.09217	0.00383697
3840598	LOC643531	0.927428	0.00233925
1820603	LOC643558	0.871651	0.00419591
3460601	LOC643621	0.860777	0.00139786
1990332	LOC643684	1.14261	0.00275432
4120328	LOC643717	0.888972	0.00394696
3780484	LOC643755	0.789976	0.00370018
2340678	LOC643774	0.846342	0.00140047
1430605	LOC643790	1.23911	0.000353894
6130358	LOC643791	1.22321	0.00498284
5860142	LOC643873	1.17748	0.00301084
6400452	LOC643878	0.859988	0.00272861
1240162	LOC643920	1.30363	0.000445621
5900646	LOC643926	0.881797	0.00394517
6520017	LOC643980	0.879251	0.00413767
3450722	LOC644033	1.15218	0.000325708
5870477	LOC644038	1.20902	0.00196738
6200048	LOC644075	0.83783	0.000742602
5490450	LOC644152	1.15479	0.000621999
70095	LOC644175	0.850142	0.0015107
7160692	LOC644250	1.2528	8.61745e-07
6760747	LOC644254	1.14609	0.00210404
4060673	LOC644315	1.15759	0.00336675
6980220	LOC644322	1.16759	0.00230707
1710017	LOC644336	1.16378	0.00322121
5220519	LOC644348	1.19075	0.000594386
6590750	LOC644380	1.30432	3.93505e-05
4210021	LOC644399	0.856386	0.00239584
1740465	LOC644457	0.874722	0.00214539
5870445	LOC644517	1.13128	0.00366905
3190673	LOC644525	0.861413	0.001071
6840463	LOC644574	0.852997	0.00415749
3290452	LOC644580	0.802187	0.00249044
1240390	LOC644596	0.853356	0.00319027
1110450	LOC644615	0.780997	2.73846e-05
4220309	LOC644623	1.2154	0.000126286
2850692	LOC644637	0.831071	0.000137249
7320296	LOC644745	1.31472	4.37408e-10
6100465	LOC644753	0.891465	0.0026246
1980176	LOC644799	0.867369	0.000469392
5820630	LOC644816	1.23646	0.00164421
3520379	LOC644887	1.14771	0.00406606
7210204	LOC644898	0.866262	0.00336007
3850168	LOC644936	1.2406	6.89885e-05
5260634	LOC644948	0.832392	0.000195776
3830386	LOC644957	0.857491	0.00103607
4850463	LOC644990	0.872816	0.00130631
5720110	LOC645001	0.832335	0.000151174
1980600	LOC645058	0.856089	2.0472e-05
780364	LOC645157	1.17601	0.000115775
670184	LOC645175	0.845962	0.000259644
7380682	LOC645225	0.828788	0.00123263
1690142	LOC645228	1.16721	0.00204549
5870242	LOC645236	1.15506	0.00277817
5690722	LOC645273	1.17045	0.00413721
6560367	LOC645278	0.865773	0.00122917
2650356	LOC645336	0.840898	0.00367802
2350164	LOC645365	1.26594	7.59189e-05
650543	LOC645390	1.19513	2.10377e-05
3190360	LOC645418	1.14356	0.00330706
3930440	LOC645430	1.20958	0.000257374
[truncated: 1,983 more rows]
